# Supplementary material for: Comparison of Cas12a and Cas9-mediated mutagenesis in tomato cells
Source: Sci Rep. 2024 Feb 24;14:4508. doi: 10.1038/s41598-024-55088-4 (PMC10894265; doi:10.1038/s41598-024-55088-4)
Supplement: Supplementary file 2 — Supplementary Information 2. [file 41598_2024_55088_MOESM2_ESM.xlsx]

## Sheet: Target sites
Gene	Target	Overlapping sequence	Direction	Cas12a target (incl PAM)	Cas9 target (incl PAM)
Solyc01g020170	01	CCGTATACGAAAGCTGAAGAATACTTTTAAA	-	TTTAAAAGTATTCTTCAGCTTTCGTAT	TATTCTTCAGCTTTCGTATACGG
Solyc10g008260	02	CCACATAGCATAATCGAATGATGTTATTAAA	-	TTTAATAACATCATTCGATTATGCTAT	CATCATTCGATTATGCTATGTGG
Solyc12g088130	03	CCTTTTTCTTCTTCTTCTTTCAGCCATTAAA	-	TTTAATGGCTGAAAGAAGAAGAAGAAA	CTGAAAGAAGAAGAAGAAAAAGG
Solyc10g009290	04	TTTAGCTCTTTTACAGGTATGAAATTGAAGG	+	TTTAGCTCTTTTACAGGTATGAAATTG	TTTTACAGGTATGAAATTGAAGG
Solyc05g050560	05	TTTAGGGAAAAACTTGCTCTCAGGAAACCGG	+	TTTAGGGAAAAACTTGCTCTCAGGAAA	AAAACTTGCTCTCAGGAAACCGG
Solyc01g096050	06	CCGCTTTCCTAACAGCAAGTTTTTCCCTAAA	-	TTTAGGGAAAAACTTGCTGTTAGGAAA	AAAACTTGCTGTTAGGAAAGCGG
Solyc10g006510	07	TTTAGTTGTTGCTCTAGCTTCTCTTTCTCGG	+	TTTAGTTGTTGCTCTAGCTTCTCTTTC	TTGCTCTAGCTTCTCTTTCTCGG
Solyc06g051260	08	CCAAATATGATTTTTCATTTGACCAAATAAA	-	TTTATTTGGTCAAATGAAAAATCATAT	GTCAAATGAAAAATCATATTTGG
Solyc02g091440	09	TTTCACATTCTTCAAAAATAGACTTTGGAGG	+	TTTCACATTCTTCAAAAATAGACTTTG	TCTTCAAAAATAGACTTTGGAGG
Solyc01g014960	10	CCAAACGTGATAGTTAATGTTTGTGGTGAAA	-	TTTCACCACAAACATTAACTATCACGT	CAAACATTAACTATCACGTTTGG
Solyc09g018150	11	CCAAACGTGATACTTAATGTTTGTGGTGAAA	-	TTTCACCACAAACATTAAGTATCACGT	CAAACATTAAGTATCACGTTTGG
Solyc01g010130	12	CCCGAAGAGCCTTGGCTCAAGGAAAAGGAAA	-	TTTCCTTTTCCTTGAGCCAAGGCTCTT	TCCTTGAGCCAAGGCTCTTCGGG
Solyc12g098620	13	TTTCTCAACAAATTCAACTTGAAGAAGTTGG	+	TTTCTCAACAAATTCAACTTGAAGAAG	CAAATTCAACTTGAAGAAGTTGG
Solyc06g064590	14	TTTCTTCTAATAATTCTTCCTCTAATTCTGG	+	TTTCTTCTAATAATTCTTCCTCTAATT	AATAATTCTTCCTCTAATTCTGG
Solyc01g107950	15	CCATATAGTAAAACTGCAGAATACTTTCAAA	-	TTTGAAAGTATTCTGCAGTTTTACTAT	TATTCTGCAGTTTTACTATATGG
Solyc01g107970	16	CCGTATCCGAAAGCTGAAGAATACTTTCAAA	-	TTTGAAAGTATTCTTCAGCTTTCGGAT	TATTCTTCAGCTTTCGGATACGG
Solyc12g036430	17	TTTGAACCACCTCTTTAACAACTATTAGCGG	+	TTTGAACCACCTCTTTAACAACTATTA	ACCTCTTTAACAACTATTAGCGG
Solyc10g049720	18	CCAAAGAACAAGAGAAGTACAAAACTTCAAA	-	TTTGAAGTTTTGTACTTCTCTTGTTCT	TTTGTACTTCTCTTGTTCTTTGG
Solyc10g009270	19	TTTGATGATTTTGGTCTTTTCAATTGTTTGG	+	TTTGATGATTTTGGTCTTTTCAATTGT	TTTTGGTCTTTTCAATTGTTTGG
Solyc04g077480	20	CCATATTGTTCATAGATGAAGTTGAATCAAA	-	TTTGATTCAACTTCATCTATGAACAAT	AACTTCATCTATGAACAATATGG
Solyc01g102300	21	TTTGATTCAAGAGGATGAAGGGGTGCCTTGG	+	TTTGATTCAAGAGGATGAAGGGGTGCC	AAGAGGATGAAGGGGTGCCTTGG
Solyc01g102300	22	CCACTATCTGTTTTGGGGGAATCAAATCAAA	-	TTTGATTTGATTCCCCCAAAACAGATA	GATTCCCCCAAAACAGATAGTGG
Solyc01g107960	23-1	CCGTAGAAGACATGTACAAGCAAGCTGCAAA	-	TTTGCAGCTTGCTTGTACATGTCTTCT	TTGCTTGTACATGTCTTCTACGG
SL4.0ch1:27877673-27877703	23-2	CCGTAGAAGACATGTACAAGCAAGCTGGAAA	-	TTTCCAGCTTGCTTGTACATGTCTTCT	TTGCTTGTACATGTCTTCTACGG
Solyc08g081140	24	CCAGTGACTGCATCTCTCAAAACAATGCAAA	-	TTTGCATTGTTTTGAGAGATGCAGTCA	GTTTTGAGAGATGCAGTCACTGG
Solyc08g076930	25	CCATTGAATCACGTCGAGGCAGAGAGGCAAA	-	TTTGCCTCTCTGCCTCGACGTGATTCA	TCTGCCTCGACGTGATTCAATGG
Solyc09g097870	26	CCGGAAAACTTTGGTTCTGATTTTGTCCAAA	-	TTTGGACAAAATCAGAACCAAAGTTTT	AAATCAGAACCAAAGTTTTCCGG
Solyc01g102300	27	CCAGTACACAAGAACTCACAGATAGTCCAAA	-	TTTGGACTATCTGTGAGTTCTTGTGTA	ATCTGTGAGTTCTTGTGTACTGG
Solyc03g097820	28	CCCTTCACTAGATTTTCTTTTCTTATCCAAA	-	TTTGGATAAGAAAAGAAAATCTAGTGA	AGAAAAGAAAATCTAGTGAAGGG
Solyc05g053660	29	TTTGGCTGATGTTGAAGTGAAACTTTTAGGG	+	TTTGGCTGATGTTGAAGTGAAACTTTT	ATGTTGAAGTGAAACTTTTAGGG
Solyc03g121240	30	TTTGGTTAGGGTTTTGTAGTGGAAAATGTGG	+	TTTGGTTAGGGTTTTGTAGTGGAAAAT	GGGTTTTGTAGTGGAAAATGTGG
Solyc06g083170	31	CCGAAATTACATATACCCATAATGAACCAAA	-	TTTGGTTCATTATGGGTATATGTAATT	ATTATGGGTATATGTAATTTCGG
Solyc12g088130	32	CCAAAACAATTATAATTAATATTGTTACAAA	-	TTTGTAACAATATTAATTATAATTGTT	AATATTAATTATAATTGTTTTGG
Solyc04g014360	33	CCACTTTTAATGCTCTTCTTAATTGCACAAA	-	TTTGTGCAATTAAGAAGAGCATTAAAA	ATTAAGAAGAGCATTAAAAGTGG
Solyc05g009640	34	TTTGTTGGCTGAAAGAAAGAGAAGAAAGAGG	+	TTTGTTGGCTGAAAGAAAGAGAAGAAA	CTGAAAGAAAGAGAAGAAAGAGG
Solyc01g096370	35	CCAAGGAGATGGTGTAGTTATTAACAACAAA	-	TTTGTTGTTAATAACTACACCATCTCC	TAATAACTACACCATCTCCTTGG

## Sheet: Off-Target sites Cas12a
off-target	target	crRNA sequence	DNA sequence	Chromosome	Position	Mismatches	bulge_type	Bulge Size
01-1	01	TTTVAAAGTATTCTTCAGCTTTCGTAT	TTTGAAAGTATTCTcCAGCTTTCGgAT	SL4.0ch01	27874801	2	none	0
01-2	01	TTTVAAAGTATTCTTCAGCTTTCGTAT	TTTGAAAGTATTCTTCAGCTTTCGgAT	SL4.0ch01	87665993	1	none	0
01-3	01	TTTVAAAGTATTCTTCAGCTTTCGTAT	TTTGAAAGTATTCTgCAGCTTTaGgAT	SL4.0ch12	45001613	3	none	0
02-1	02	TTTVATAACATCATTCGATTATGCTAT	TTTAATAACATCATTaGATTgTGCcAT	SL4.0ch10	2279863	3	none	0
02-2	02	TTTVATAACATCATTCGATTATGCTAT	TTTAATAACATCATTCGATTgTGCcAT	SL4.0ch10	2246819	2	none	0
02-3	02	TTTVATAACATCATTCGATTATGCTAT	TTTAATAACATCATTCGATTATGCcAT	SL4.0ch10	2239244	1	none	0
03-1	03	TTTVATGGCTGAAAGAAGAAGAAGAAA	TTTAATGGCaGAAAGgAGgAGAAGAAA	SL4.0ch02	33548638	3	none	0
03-2	03	TTTVATGGCTGAAAGAAGAAGAAGAAA	TTTGtTGGCTGAAAGAAagAGAAGAAA	SL4.0ch05	3897251	3	none	0
04-1	04	TTTVGCTCTTTTACAGGTATGAAATTG	TTTAGCTCTTTcACAGGTATGAAATTG	SL4.0ch01	23532348	1	none	0
04-2	04	TTTVGCTCTTTTACAGGTATGAAATTG	TTTAtCTCTTTcACAGGTATGAAATaG	SL4.0ch01	21488570	3	none	0
04-3	04	TTTVGCTCTTTTACAGGTATGAAATTG	TTTAGCTCTTaTACAGGTATGAAATTG	SL4.0ch01	25448339	1	none	0
05-1	05	TTTVGGGAAAAACTTGCTCTCAGGAAA	TTTAGGGAAAAACTTGCTgTtAGGAAA	SL4.0ch01	79404816	2	none	0
06-1	06	TTTVGGGAAAAACTTGCTGTTAGGAAA	TTTAGGGAAAAACTTGCTcTcAGGAAA	SL4.0ch05	60096592	2	none	0
07-1	07	TTTVGTTGTTGCTCTAGCTTCTCTTTC	TTTAGTTGTTGCTCTAGCTTCTCcTTt	SL4.0ch07	66168965	2	none	0
07-w1	07	TTTVGTTGTTGCTCTAGCTTCT-CTTTC	TTTAGTTGTTGCTCTAGCTTCTCCTTTt	SL4.0ch07	66168964	1	DNA	1
08-1	08	TTTVTTTGGTCAAATGAAAAATCATAT	TTTGTTTGGcCAAATcAAAAAaCATAT	SL4.0ch12	13295822	3	none	0
08-w1	08	TTTVTTTGGTCAAATGAAAAATCATAT	TTTAaTT--TCAAATGAAAAATCATAT	SL4.0ch03	4738172	1	RNA	2
09-1	09	TTTVACATTCTTCAAAAATAGACTTTG	TTTGACATTCTTCAAAAtTAcAaTTTG	SL4.0ch09	52476788	3	none	0
09-w1	09	TTTVACATTCTTCAAAAATAGACTTTG	TTTGACATTCTT--AAAATAGtCTTTG	SL4.0ch02	5132155	1	RNA	2
10-1	10	TTTVACCACAAACATTAACTATCACGT	TTTCACCACAAACATTAAgTATCACGT	SL4.0ch09	13348265	1	none	0
11-1	11	TTTVACCACAAACATTAAGTATCACGT	TTTCACCACAAACATTAAcTATCACGT	SL4.0ch01	16233702	1	none	0
12-1	12	TTTVCTTTTCCTTGAGCCAAGGCTCTT	TTTGCTTTgCCTTGAGCCAAGGCTCTa	SL4.0ch08	57520176	2	none	0
12-2	12	TTTVCTTTTCCTTGAGCCAAGGCTCTT	TTTCCTTTTCCTTGAaCCAAGGCaCcT	SL4.0ch04	195430	3	none	0
12-w1	12	TTTVCTTTTCCTTGAGCCAAGGCTCT-T	TTTGCTTTgCCTTGAGCCAAGGCTCTAT	SL4.0ch08	57520176	1	DNA	1
13-1	13	TTTVTCAACAAATTCAACTTGAAGAAG	TTTCTCAACttgTTCAACTTGAAGAAG	SL4.0ch11	42349574	3	none	0
14-1	14	TTTVTTCTAATAATTCTTCCTCTAATT	TTTCTTtTAATAATTCTTCCTtTAATa	SL4.0ch10	59594894	3	none	0
15-1	15	TTTVAAAGTATTCTGCAGTTTTACTAT	TTTGAAAGTATTCTGCAGcTTTAggAT	SL4.0ch12	45001613	3	none	0
15-2	15	TTTVAAAGTATTCTGCAGTTTTACTAT	TTTGAAAGTATTCTGCAGcTTTAggAT	SL4.0ch12	45058046	3	none	0
16-1	16	TTTVAAAGTATTCTTCAGCTTTCGGAT	TTTAAAAGTATTCTTCAGCTTTCGtAT	SL4.0ch01	27862247	1	none	0
16-2	16	TTTVAAAGTATTCTTCAGCTTTCGGAT	TTTGAAAGTATTCTcCAGCTTTCGGAT	SL4.0ch01	27874801	1	none	0
16-3	16	TTTVAAAGTATTCTTCAGCTTTCGGAT	TTTGAAAGTATTCTgCAGCTTTaGGAT	SL4.0ch12	45001613	2	none	0
17-1	17	TTTVAACCACCTCTTTAACAACTATTA	TTTAAACCACCTCTTTAACAAaTATTA	SL4.0ch12	44999720	1	none	0
18-1	18	TTTVAAGTTTTGTACTTCTCTTGTTCT	TTTCtAGTTTTGTACTgCTCTTGTTaT	SL4.0ch02	47695261	3	none	0
18-2	18	TTTVAAGTTTTGTACTTCTCTTGTTCT	TTTGcAGcTTTGTgCTTCTCTTGTTCT	SL4.0ch10	45700121	3	none	0
19-1	19	TTTVATGATTTTGGTCTTTTCAATTGT	TTTCATGATTTTGGTCTTTaaAtTTGT	SL4.0ch09	589937	3	none	0
20-1	20	TTTVATTCAACTTCATCTATGAACAAT	TTTAATTtAAtTTCATCTATGAAtAAT	SL4.0ch02	48520043	3	none	0
21-1	21	TTTVATTCAAGAGGATGAAGGGGTGCC	TTTAATTtAAGAGcATGAAGGGGaGCC	SL4.0ch02	32923102	3	none	0
22-1	22	TTTVATTTGATTCCCCCAAAACAGATA	TTTGATTTGATcCCCCtAAAACAtATA	SL4.0ch11	27309058	3	none	0
23-1	23	TTTVCAGCTTGCTTGTACATGTCTTCT	TTTGCAGCTTGCTTGTACATGTCTTCc	SL4.0ch01	87660504	1	none	0
23-2	23	TTTVCAGCTTGCTTGTACATGTCTTCT	TTTCtAGaTTGCTTGTACATGTaTTCT	SL4.0ch01	27843521	3	none	0
24-1	24	TTTVCATTGTTTTGAGAGATGCAGTCA	TTTGaATTGTTTTcAGAGATGCAaTCA	SL4.0ch12	64445969	3	none	0
25-1	25	TTTVCCTCTCTGCCTCGACGTGATTCA	TTTGCCTCTCTGCtTCaACaTGATTCA	SL4.0ch06	46837203	3	none	0
26-1	26	TTTVGACAAAATCAGAACCAAAGTTTT	TTTAGACAAAAaCAaAACCAAgGTTTT	SL4.0ch05	30423604	3	none	0
26-2	26	TTTVGACAAAATCAGAACCAAAGTTTT	TTTAGACAAAAaCAaAACCAAgGTTTT	SL4.0ch06	3306334	3	none	0
26-w1	26	TTTVGACAAAATCAGAACCAAAGTTTT	TTTGcACAAAA--AGAACCAAAGTTTT	SL4.0ch02	42037613	1	RNA	2
27-1	27	TTTVGACTATCTGTGAGTTCTTGTGTA	TTTAGACTATCTGTGAGTcCTaGTtTA	SL4.0ch06	16814261	3	none	0
28-1	28	TTTVGATAAGAAAAGAAAATCTAGTGA	TTTCGATAAcAAAAaAAAATCTAGTaA	SL4.0ch12	52217243	3	none	0
29-1	29	TTTVGCTGATGTTGAAGTGAAACTTTT	TTTGGCTGATGTTGAAGTGAAAaTTaT	SL4.0ch09	67080167	2	none	0
29-w1	29	TTTVGCTGATGTTGAAGTGAAACTT-TT	TTTGGCTGATGTTGAAGTGAAAaTTATT	SL4.0ch09	67080167	1	DNA	1
30-1	30	TTTVGTTAGGGTTTTGTAGTGGAAAAT	TTTCGTTgtGGTaTTGTAGTGGAAAAT	SL4.0ch11	40466938	3	none	0
31-1	31	TTTVGTTCATTATGGGTATATGTAATT	TTTAGTTaATTtTGGGTATATaTAATT	SL4.0ch07	23080177	3	none	0
32-1	32	TTTVTAACAATATTAATTATAATTGTT	TTTCTAAaAATATTAtTTtTAATTGTT	SL4.0ch07	43942543	3	none	0
32-2	32	TTTVTAACAATATTAATTATAATTGTT	TTTATAACAATATTAATTATgAaTaTT	SL4.0ch11	13730052	3	none	0
32-w1	32	TTTVTAACAATATTAATTATAATTGTT	TTTATAAaAATATTAATT-TAATTGTT	SL4.0ch03	4070853	1	RNA	1
33-1	33	TTTVTGCAATTAAGAAGAGCATTAAAA	TTTGTGCAATTAAGAAaAGtAaTAAAA	SL4.0ch02	42324091	3	none	0
34-1	34	TTTVTTGGCTGAAAGAAAGAGAAGAAA	TTTAaTGGCTGAAAGAAgaAGAAGAAA	SL4.0ch12	63160230	3	none	0
35-1	35	TTTVTTGTTAATAACTACACCATCTCC	TTTATTtTTAATAACaACACCATCTtC	SL4.0ch08	29198303	3	none	0

## Sheet: Off-Target sites Cas9
off-target	target	sgRNA sequence	DNA sequence	Chromosome	Position	Mismatches	bulge_type	Bulge Size
01-1	01	TATTCTTCAGCTTTCGTATANGG	TATTCTTCAGCTTTCGgATACGG	SL4.0ch01	87665989	1	none	0
01-2	01	TATTCTTCAGCTTTCGTATANGG	TATTCTcCAGCTTTCGgATACGG	SL4.0ch01	27874797	2	none	0
01-w1	01	TATTCTTCAGCTTTCGTATANGG	TATTCTTCA--TTTCGTATAAGG	SL4.0ch02	24252859	0	RNA	2
02-1	02	CATCATTCGATTATGCTATGNGG	CATCATTCGATTATGCcATGAGG	SL4.0ch10	2239252	1	none	0
02-2	02	CATCATTCGATTATGCTATGNGG	CATCATTaGATTATGCcATGAGG	SL4.0ch10	2231988	2	none	0
02-3	02	CATCATTCGATTATGCTATGNGG	tATCATaCGATTATGCcATGTGG	SL4.0ch10	2249496	3	none	0
03-1	03	CTGAAAGAAGAAGAAGAAAANGG	gTGAAAGAAGAAGAAGAAAATGG	SL4.0ch04	63182405	1	none	0
03-2	03	CTGAAAGAAGAAGAAGAAAANGG	CTGAAAGAAGAAGAAGAgAAAGG	SL4.0ch10	59320306	1	none	0
03-3	03	CTGAAAGAAGAAGAAGAAAANGG	tTaAAAGAAGAAGAAGAAAAGGG	SL4.0ch03	51350126	2	none	0
03-w1	03	CTGAAAGAAGAAGAAGAAAANGG	CTG-AAGAAGAAGAAGAAAAAGG	SL4.0ch03	51279015	0	RNA	1
04-1	04	TTTTACAGGTATGAAATTGANGG	cTTTAtAGGTAgGAAATTGATGG	SL4.0ch04	61337512	3	none	0
04-2	04	TTTTACAGGTATGAAATTGANGG	TTTTACAGaTAgGAAgTTGAAGG	SL4.0ch10	12910436	3	none	0
04-w1	04	TTTTACAGGTATGAAATTGANGG	TTTTACAGGTATG-AATTaATGG	SL4.0ch07	66645053	1	RNA	1
05-1	05	AAAACTTGCTCTCAGGAAACNGG	AAAACTTGCTgTtAGGAAAgCGG	SL4.0ch01	79404812	3	none	0
05-2	05	AAAACTTGCTCTCAGGAAACNGG	AAAACTTtCTCTaAGGAcACTGG	SL4.0ch08	60833245	3	none	0
05-w1	05	AAAACTTGCTCTCAGGAAACNGG	AAAA--TGCTCTCAGGAcACTGG	SL4.0ch07	65760328	1	RNA	2
06-1	06	AAAACTTGCTGTTAGGAAAGNGG	AAAtCaTGtTGTTAGGAAAGAGG	SL4.0ch03	44376394	3	none	0
06-2	06	AAAACTTGCTGTTAGGAAAGNGG	AAAACTTGCTcTcAGGAAAcCGG	SL4.0ch05	60096600	3	none	0
06-w1	06	AAAACTTGCTGTTAGGAAAGNGG	AAAACTTGaTGTTAG--AAGAGG	SL4.0ch12	15418811	1	RNA	2
07-1	07	TTGCTCTAGCTTCTCTTTCTNGG	TTGCTCTAaCagCTCTTTCTTGG	SL4.0ch09	3689961	3	none	0
07-2	07	TTGCTCTAGCTTCTCTTTCTNGG	TTGCTCTAcCTTCTCTTTacAGG	SL4.0ch01	89020850	3	none	0
07-w1	07	TTGCTCTAGCTTCTCTTTCTNGG	TT--TCTAGgTTCTCTTTCTTGG	SL4.0ch11	44968367	1	RNA	2
08-1	08	GTCAAATGAAAAATCATATTNGG	tTtAAATGAAAAATCATATTTGG	SL4.0ch02	43472284	2	none	0
08-2	08	GTCAAATGAAAAATCATATTNGG	tT-AAATGAAAAATCATATTTGG	SL4.0ch02	43472284	1	RNA	1
08-w1	08	GTCAAATGAAAAATCATATTNGG	aaCAAATtAAAAATCATATTTGG	SL4.0ch04	54541112	3	none	0
08-w2	08	GTCAAATGAAAAATC-ATATTNGG	tTCAAATGAAAAATCAATATTTGG	SL4.0ch11	4405684	1	DNA	1
09-1	09	TCTTCAAAAATAGACTTTGGNGG	aCTTCcAAAATAGACTTTGGAGG	SL4.0ch01	61900259	2	none	0
09-2	09	TCTTCAAAAATAGACTTTGGNGG	TgTTCAAAAATAGACTTTtGGGG	SL4.0ch07	47419553	2	none	0
09-w1	09	TCTTCAAAAATAGACTTTGGNGG	TC--CAAAAATAGACTTTGGAGG	SL4.0ch02	7123686	0	RNA	2
10-1	10	CAAACATTAACTATCACGTTNGG	CAAACATTAAgTATCACGTTTGG	SL4.0ch01	15873601	1	none	0
10-2	10	CAAACATTAACTATCACGTTNGG	aAAACATTAACcATCACGTTAGG	SL4.0ch05	17632648	2	none	0
10-3	10	CAAACATTAACTATCACGTTNGG	CAAACATTAAgTATCACGTTTGG	SL4.0ch09	13348261	1	none	0
11-1	11	CAAACATTAAGTATCACGTTNGG	CAAACATTAAcTATCACGTTTGG	SL4.0ch01	16233698	1	none	0
11-2	11	CAAACATTAAGTATCACGTTNGG	CAAACATTtAGTATaACGTTTGG	SL4.0ch01	16487192	2	none	0
11-T2	11	TCCTTGAGCCAAGGCTCTTCNGG	TaCTTGAGCCgAGGgTCTTCCGG	SL4.0ch06	25675377	3	none	0
12-1	12	TCCTTGAGCCAAGGCTCTTCNGG	TaCTTGAGCCAAGGgTCTTCTGG	SL4.0ch06	30401362	2	none	0
12-2	12	TCCTTGAGCCAAGGCTCT-TCNGG	TCCTTGAGCCAAGGCTCTATCCGG	SL4.0ch10	59551652	0	DNA	1
12-w1	12	CAAATTCAACTTGAAGAAGTNGG	CAAtTTCAACTTGAcGAAaTTGG	SL4.0ch08	48001584	3	none	0
13-1	13	CAAATTCAACTTGAAGAAGTNGG	CAAATT--ACTTGAAGAAGcAGG	SL4.0ch01	31229407	1	RNA	2
13-w1	13	CAAATTCAACTTGAAGAAGTNGG	CAgATT--ACTTGAAGAAGTAGG	SL4.0ch11	39918024	1	RNA	2
13-w2	13	AATAATTCTTCCTCTAATTCNGG	tcTAATTCTTgCTCTAATTCAGG	SL4.0ch04	8213699	3	none	0
14-1	14	AATAATTCTTCCTCTAATTCNGG	AATAATTCTTCaTtTAATTtAGG	SL4.0ch06	30996920	3	none	0
14-2	14	AATAATTCTTCCTCTAATTCNGG	AATAATTCTTCCcCT--TTCTGG	SL4.0ch01	41222681	1	RNA	2
14-w1	14	TATTCTGCAGTTTTACTATANGG	TcTTCTGCAGTTTTACcATtTGG	SL4.0ch01	73183917	3	none	0
15-1	15	TATTCTGCAGTTTTACTATANGG	TtTTCcGCAGcTTTACTATAAGG	SL4.0ch01	88222289	3	none	0
15-2	15	TATTCTGCAGTTTTACTATANGG	TATTaTGaAGTTTTACTATAAGG	SL4.0ch05	47180623	2	none	0
15-3	15	TATTCTTCAGCTTTCGGATANGG	TATTCTcCAGCTTTCGGATACGG	SL4.0ch01	27874797	1	none	0
16-1	16	TATTCTTCAGCTTTCGGATANGG	TATTCTTCAGCTTTCGtATACGG	SL4.0ch01	27862243	1	none	0
16-2	16	TATTCTTCAGCTTTCGGATANGG	TATTCTTCAGCTTTaGGATgTGG	SL4.0ch09	13202136	2	none	0
16-3	16	ACCTCTTTAACAACTATTAGNGG	ACCTCcTTAACAACTcTTtGAGG	SL4.0ch02	12997430	3	none	0
17-1	17	ACCTCTTTAACAACTATTAGNGG	ACCTtTTTAACAAtTAgTAGGGG	SL4.0ch11	17334026	3	none	0
17-2	17	ACCTCTTTAACAACTATTAGNGG	ACCTCTTTAACAAaTATTAGCGG	SL4.0ch12	44999716	1	none	0
17-3	17	TTTGTACTTCTCTTGTTCTTNGG	TcTGTAaTTtTCTTGTTCTTGGG	SL4.0ch09	6025179	3	none	0
18-1	18	TTTGTACTTCTCTTGTTCTTNGG	TTTGTgCTTCTCTTGTTCTTTGG	SL4.0ch10	45700117	1	none	0
18-2	18	TTTGTACTTCTCTTGTTCTTNGG	TTTGTAaTTtTCTTGTTCTTGGG	SL4.0ch09	6030238	2	none	0
18-3	18	TTTTGGTCTTTTCAATTGTTNGG	gTTTGGTCTTTTtAATTGTgAGG	SL4.0ch03	46036233	3	none	0
19-1	19	TTTTGGTCTTTTCAATTGTTNGG	TTTTGtTCTTcTCcATTGTTTGG	SL4.0ch08	62933371	3	none	0
19-2	19	TTTTGGTCTTTTCAATTGTTNGG	TTTTGGTCTTTT-AATTGTTTGG	SL4.0ch10	28860466	0	RNA	1
19-w1	19	AACTTCATCTATGAACAATANGG	AACaTCATtTtTGAACAATAAGG	SL4.0ch01	70895825	3	none	0
20-1	20	AACTTCATCTATGAACAATANGG	AACTTacTCTATGAAaAATAAGG	SL4.0ch12	47221011	3	none	0
20-2	20	AACTTCATCTATGAACAA--TANGG	AACTTCATCaATGAACAAGGTATGG	SL4.0ch04	34413857	1	DNA	2
20-w1	20	AAGAGGATGAAGGGGTGCCTNGG	AAGgcGATGAAGGGtTGCCTCGG	SL4.0ch05	36365887	3	none	0
21-1	21	GATTCCCCCAAAACAGATAGNGG	GATTCCatCAAAAtAGATAGTGG	SL4.0ch03	46465087	3	none	0
22-1	22	GATTCCCCCAAAACAGATAGNGG	GATTCCCCgAgAACAGAaAGAGG	SL4.0ch05	41551190	3	none	0
22-2	22	TTGCTTGTACATGTCTTCTANGG	TTGCTTGTACATGTCTTCcACGG	SL4.0ch01	27840183	1	none	0
23-1	23	TTGCTTGTACATGTCTTCTANGG	TTGCTTGTACATGTCTTCcACGG	SL4.0ch01	27863167	1	none	0
23-2	23	GTTTTGAGAGATGCAGTCACNGG	GTTTTGAGAGtTGCAGTtAtGGG	SL4.0ch04	52132947	3	none	0
24-1	24	GTTTTGAGAGATGCAGTCACNGG	GTTTTGAGAGtTGCAGTtAtGGG	SL4.0ch04	52225581	3	none	0
24-2	24	GTTTTGAGAGATGCAGTCACNGG	GTTTTGAaAGATGtAcTCACTGG	SL4.0ch06	41580044	3	none	0
24-3	24	TCTGCCTCGACGTGATTCAANGG	TCcGCtTCcACGTGATTCAATGG	SL4.0ch08	48524	3	none	0
25-1	25	TCTGCCTCGACGTGATTCAANGG	TgTGCCTtcACGTGATTCAATGG	SL4.0ch08	32851009	3	none	0
25-2	25	TCTGCCTCGACGTGATTCAANGG	TCTGCtTCaACGTGgTTCAACGG	SL4.0ch10	3160077	3	none	0
25-3	25	AAATCAGAACCAAAGTTTTCNGG	AAATCtGAACaAAAGTTaTCAGG	SL4.0ch05	5244084	3	none	0
26-1	26	AAATCAGAACCAAAGTTTTCNGG	cAATCAGcACCAAAGTTTTCAGG	SL4.0ch06	2114433	2	none	0
26-2	26	AAATCAGAACCAAAGTTTTCNGG	AAATCAaAAaCcAAGTTTTCAGG	SL4.0ch09	13793912	3	none	0
26-3	26	ATCTGTGAGTTCTTGTGTACNGG	ATCTGTGAGTgCTTtTGaACAGG	SL4.0ch04	1437969	3	none	0
27-1	27	ATCTGTGAGTTCTTGTGTACNGG	ATtTGTGAGcTaTTGTGTACGGG	SL4.0ch07	1306709	3	none	0
27-2	27	ATCTGTGAGTTCTTGTGTACNGG	ATCatTGAGTTCTTGTGTtCTGG	SL4.0ch11	13351147	3	none	0
27-3	27	AGAAAAGAAAATCTAGTGAANGG	AGtAAAcAAAATtTAGTGAAAGG	SL4.0ch06	14584085	3	none	0
28-1	28	AGAAAAGAAAATCTAGTGAANGG	tGAAAA-AAAATCTAGTGAAGGG	SL4.0ch10	49422236	1	RNA	1
28-w1	28	AGAAAAGAAAATCTAGTGAANGG	AGAAAAaAAAATCTAGTG-AAGG	SL4.0ch11	23659494	1	RNA	1
28-w2	28	ATGTTGAAGTGAAACTTTTANGG	tTGTTGAAaTGAAAtTTTTATGG	SL4.0ch02	33814775	3	none	0
29-1	29	ATGTTGAAGTGAAACTTTTANGG	ATGaTGAAGTGAAAC-TTTAAGG	SL4.0ch08	46070742	1	RNA	1
29-w1	29	ATGTTGAAGTGAAACTTTTANGG	ATcTTGAA-TGAAACTTTTATGG	SL4.0ch11	41110198	1	RNA	1
29-w2	29	GGGTTTTGTAGTGGAAAATGNGG	GGGTTTTaatGTGGAAAATGTGG	SL4.0ch05	33951102	3	none	0
30-1	30	GGGTTTTGTAGTGGAAAATGNGG	GGGTTTTGT--TGGAAAATGTGG	SL4.0ch11	11637053	0	RNA	2
30-w1	30	ATTATGGGTATATGTAATTTNGG	ATTAcGGGTAgATGTAATTTTGG	SL4.0ch02	40999185	2	none	0
31-1	31	ATTATGGGTATATGTAATTTNGG	tTTATGcGTcTATGTAATTTGGG	SL4.0ch07	64057133	3	none	0
31-2	31	ATTATGGGTATATGTAATTTNGG	ATaATGaGTATATGTAATTTAGG	SL4.0ch08	16321040	2	none	0
31-3	31	AATATTAATTATAATTGTTTNGG	AATAaTAATTATAATTGTTTTGG	SL4.0ch05	849186	1	none	0
32-1	32	AATATTAATTATAATTGTTTNGG	tATATgAATTATAATTGTTTTGG	SL4.0ch05	1058522	2	none	0
32-2	32	AATATTAATTATAATTGTTTNGG	AATATT--TTATAATTGTTTGGG	SL4.0ch04	24843201	0	RNA	2
32-w1	32	ATTAAGAAGAGCATTAAAAGNGG	ATTAAGAAGAttATTAAAAGTGG	SL4.0ch07	67321737	2	none	0
33-1	33	ATTAAGAAGAGCATTAAAAGNGG	ATTAAtAAGAGCATTAgAAtAGG	SL4.0ch10	55237054	3	none	0
33-2	33	ATTAAGAAGAGCATTAAAAGNGG	ATTAAGAAGA-aATTAAAAGGGG	SL4.0ch01	48964339	1	RNA	1
33-w1	33	CTGAAAGAAAGAGAAGAAAGNGG	CTGAAtGAAgGAGAAGAAAGAGG	SL4.0ch03	48534910	2	none	0
34-1	34	CTGAAAGAAAGAGAAGAAAGNGG	CTGAAtGAAgGAGAAGAAAGAGG	SL4.0ch03	48548507	2	none	0
34-2	34	CTGAAAGAAAGAGAAGAAAGNGG	CTGAAAtAAAGAGgAGAAAGTGG	SL4.0ch11	1102639	2	none	0
34-3	34	TAATAACTACACCATCTCCTNGG	cAATAAgTACACCATCcCCTCGG	SL4.0ch01	44848079	3	none	0
35-1	35	TAATAACTACACCATCTCCTNGG	TAAgAACTtCACCATCcCCTAGG	SL4.0ch10	11173542	3	none	0
35-2	35
