# Supplementary material for: Comparison of Cas12a and Cas9-mediated mutagenesis in tomato cells
Source: Sci Rep. 2024 Feb 24;14:4508. doi: 10.1038/s41598-024-55088-4 (PMC10894265; doi:10.1038/s41598-024-55088-4)
Supplement: Supplementary file 3 — Supplementary Information 3. [file 41598_2024_55088_MOESM3_ESM.xlsx]

## Sheet: Oligo's for cloning
Target	Cas9/Cas12a	FW oligo (5'-3')	REV oligo (5'- 3')
T1	Cas12a	TAGATAGTAAAATGCCTCAAATTGGACT	AAAAAGTCCAATTTGAGGCATTTTACTA
T2	Cas12a	TAGATAAGGCCCCAAGTCCTTAACCAAT	AAAAATTGGTTAAGGACTTGGGGCCTTA
T3	Cas12a	TAGATAATTCTATAGACTGATGACTTGA	AAAATCAAGTCATCAGTCTATAGAATTA
01	Cas12a	TAGATAAAGTATTCTTCAGCTTTCGTAT	AAAAATACGAAAGCTGAAGAATACTTTA
02	Cas12a	TAGATATAACATCATTCGATTATGCTAT	AAAAATAGCATAATCGAATGATGTTATA
03	Cas12a	TAGATATGGCTGAAAGAAGAAGAAGAAA	AAAATTTCTTCTTCTTCTTTCAGCCATA
04	Cas12a	TAGATGCTCTTTTACAGGTATGAAATTG	AAAACAATTTCATACCTGTAAAAGAGCA
05	Cas12a	TAGATGGGAAAAACTTGCTCTCAGGAAA	AAAATTTCCTGAGAGCAAGTTTTTCCCA
06	Cas12a	TAGATGGGAAAAACTTGCTGTTAGGAAA	AAAATTTCCTAACAGCAAGTTTTTCCCA
07	Cas12a	TAGATGTTGTTGCTCTAGCTTCTCTTTC	AAAAGAAAGAGAAGCTAGAGCAACAACA
08	Cas12a	TAGATTTTGGTCAAATGAAAAATCATAT	AAAAATATGATTTTTCATTTGACCAAAA
09	Cas12a	TAGATACATTCTTCAAAAATAGACTTTG	AAAACAAAGTCTATTTTTGAAGAATGTA
10	Cas12a	TAGATACCACAAACATTAACTATCACGT	AAAAACGTGATAGTTAATGTTTGTGGTA
11	Cas12a	TAGATACCACAAACATTAAGTATCACGT	AAAAACGTGATACTTAATGTTTGTGGTA
12	Cas12a	TAGATCTTTTCCTTGAGCCAAGGCTCTT	AAAAAAGAGCCTTGGCTCAAGGAAAAGA
13	Cas12a	TAGATTCAACAAATTCAACTTGAAGAAG	AAAACTTCTTCAAGTTGAATTTGTTGAA
14	Cas12a	TAGATTTCTAATAATTCTTCCTCTAATT	AAAAAATTAGAGGAAGAATTATTAGAAA
15	Cas12a	TAGATAAAGTATTCTGCAGTTTTACTAT	AAAAATAGTAAAACTGCAGAATACTTTA
16	Cas12a	TAGATAAAGTATTCTTCAGCTTTCGGAT	AAAAATCCGAAAGCTGAAGAATACTTTA
17	Cas12a	TAGATAACCACCTCTTTAACAACTATTA	AAAATAATAGTTGTTAAAGAGGTGGTTA
18	Cas12a	TAGATAAGTTTTGTACTTCTCTTGTTCT	AAAAAGAACAAGAGAAGTACAAAACTTA
19	Cas12a	TAGATATGATTTTGGTCTTTTCAATTGT	AAAAACAATTGAAAAGACCAAAATCATA
20	Cas12a	TAGATATTCAACTTCATCTATGAACAAT	AAAAATTGTTCATAGATGAAGTTGAATA
21	Cas12a	TAGATATTCAAGAGGATGAAGGGGTGCC	AAAAGGCACCCCTTCATCCTCTTGAATA
22	Cas12a	TAGATATTTGATTCCCCCAAAACAGATA	AAAATATCTGTTTTGGGGGAATCAAATA
23	Cas12a	TAGATCAGCTTGCTTGTACATGTCTTCT	AAAAAGAAGACATGTACAAGCAAGCTGA
24	Cas12a	TAGATCATTGTTTTGAGAGATGCAGTCA	AAAATGACTGCATCTCTCAAAACAATGA
25	Cas12a	TAGATCCTCTCTGCCTCGACGTGATTCA	AAAATGAATCACGTCGAGGCAGAGAGGA
26	Cas12a	TAGATGACAAAATCAGAACCAAAGTTTT	AAAAAAAACTTTGGTTCTGATTTTGTCA
27	Cas12a	TAGATGACTATCTGTGAGTTCTTGTGTA	AAAATACACAAGAACTCACAGATAGTCA
28	Cas12a	TAGATGATAAGAAAAGAAAATCTAGTGA	AAAATCACTAGATTTTCTTTTCTTATCA
29	Cas12a	TAGATGCTGATGTTGAAGTGAAACTTTT	AAAAAAAAGTTTCACTTCAACATCAGCA
30	Cas12a	TAGATGTTAGGGTTTTGTAGTGGAAAAT	AAAAATTTTCCACTACAAAACCCTAACA
31	Cas12a	TAGATGTTCATTATGGGTATATGTAATT	AAAAAATTACATATACCCATAATGAACA
32	Cas12a	TAGATTAACAATATTAATTATAATTGTT	AAAAAACAATTATAATTAATATTGTTAA
33	Cas12a	TAGATTGCAATTAAGAAGAGCATTAAAA	AAAATTTTAATGCTCTTCTTAATTGCAA
34	Cas12a	TAGATTTGGCTGAAAGAAAGAGAAGAAA	AAAATTTCTTCTCTTTCTTTCAGCCAAA
35	Cas12a	TAGATTTGTTAATAACTACACCATCTCC	AAAAGGAGATGGTGTAGTTATTAACAAA
01	Cas9	ATTGTATTCTTCAGCTTTCGTATA	AAACTATACGAAAGCTGAAGAATA
02	Cas9	ATTGCATCATTCGATTATGCTATG	AAACCATAGCATAATCGAATGATG
03	Cas9	ATTGCTGAAAGAAGAAGAAGAAAA	AAACTTTTCTTCTTCTTCTTTCAG
04	Cas9	ATTGTTTTACAGGTATGAAATTGA	AAACTCAATTTCATACCTGTAAAA
05	Cas9	ATTGAAAACTTGCTCTCAGGAAAC	AAACGTTTCCTGAGAGCAAGTTTT
06	Cas9	ATTGAAAACTTGCTGTTAGGAAAG	AAACCTTTCCTAACAGCAAGTTTT
07	Cas9	ATTGTTGCTCTAGCTTCTCTTTCT	AAACAGAAAGAGAAGCTAGAGCAA
08	Cas9	ATTGGTCAAATGAAAAATCATATT	AAACAATATGATTTTTCATTTGAC
09	Cas9	ATTGTCTTCAAAAATAGACTTTGG	AAACCCAAAGTCTATTTTTGAAGA
10	Cas9	ATTGCAAACATTAACTATCACGTT	AAACAACGTGATAGTTAATGTTTG
11	Cas9	ATTGCAAACATTAAGTATCACGTT	AAACAACGTGATACTTAATGTTTG
12	Cas9	ATTGTCCTTGAGCCAAGGCTCTTC	AAACGAAGAGCCTTGGCTCAAGGA
13	Cas9	ATTGCAAATTCAACTTGAAGAAGT	AAACACTTCTTCAAGTTGAATTTG
14	Cas9	ATTGAATAATTCTTCCTCTAATTC	AAACGAATTAGAGGAAGAATTATT
15	Cas9	ATTGTATTCTGCAGTTTTACTATA	AAACTATAGTAAAACTGCAGAATA
16	Cas9	ATTGTATTCTTCAGCTTTCGGATA	AAACTATCCGAAAGCTGAAGAATA
17	Cas9	ATTGACCTCTTTAACAACTATTAG	AAACCTAATAGTTGTTAAAGAGGT
18	Cas9	ATTGTTTGTACTTCTCTTGTTCTT	AAACAAGAACAAGAGAAGTACAAA
19	Cas9	ATTGTTTTGGTCTTTTCAATTGTT	AAACAACAATTGAAAAGACCAAAA
20	Cas9	ATTGAACTTCATCTATGAACAATA	AAACTATTGTTCATAGATGAAGTT
21	Cas9	ATTGAAGAGGATGAAGGGGTGCCT	AAACAGGCACCCCTTCATCCTCTT
22	Cas9	ATTGGATTCCCCCAAAACAGATAG	AAACCTATCTGTTTTGGGGGAATC
23	Cas9	ATTGTTGCTTGTACATGTCTTCTA	AAACTAGAAGACATGTACAAGCAA
24	Cas9	ATTGGTTTTGAGAGATGCAGTCAC	AAACGTGACTGCATCTCTCAAAAC
25	Cas9	ATTGTCTGCCTCGACGTGATTCAA	AAACTTGAATCACGTCGAGGCAGA
26	Cas9	ATTGAAATCAGAACCAAAGTTTTC	AAACGAAAACTTTGGTTCTGATTT
27	Cas9	ATTGATCTGTGAGTTCTTGTGTAC	AAACGTACACAAGAACTCACAGAT
28	Cas9	ATTGAGAAAAGAAAATCTAGTGAA	AAACTTCACTAGATTTTCTTTTCT
29	Cas9	ATTGATGTTGAAGTGAAACTTTTA	AAACTAAAAGTTTCACTTCAACAT
30	Cas9	ATTGGGGTTTTGTAGTGGAAAATG	AAACCATTTTCCACTACAAAACCC
31	Cas9	ATTGATTATGGGTATATGTAATTT	AAACAAATTACATATACCCATAAT
32	Cas9	ATTGAATATTAATTATAATTGTTT	AAACAAACAATTATAATTAATATT
33	Cas9	ATTGATTAAGAAGAGCATTAAAAG	AAACCTTTTAATGCTCTTCTTAAT
34	Cas9	ATTGCTGAAAGAAAGAGAAGAAAG	AAACCTTTCTTCTCTTTCTTTCAG
35	Cas9	ATTGTAATAACTACACCATCTCCT	AAACAGGAGATGGTGTAGTTATTA
