# Supplementary material for: Comparison of Cas12a and Cas9-mediated mutagenesis in tomato cells
Source: Sci Rep. 2024 Feb 24;14:4508. doi: 10.1038/s41598-024-55088-4 (PMC10894265; doi:10.1038/s41598-024-55088-4)
Supplement: Supplementary file 4 — Supplementary Information 4. [file 41598_2024_55088_MOESM4_ESM.xlsx]

## Sheet: Cloning
Description	Sequence (5'- 3')
BsaI_AsCas12a_FW	TGTGAAGACATAATGACACAGTTCGAGGGCT
BsaI_FnCas12a_FW	TGTGAAGACATAATGAGCATCTACCAGGAGTTCG
BsaI_LbCas12a_FW	TGTGAAGACATAATGAGCAAGCTGGAGAAGTTTAC
BsaI_AllCas12a_REV	TGTGAAGACATAAGCTTAGGCATAGTCGGGGACATCA
AtU6-26_FW	ATAGGTCTCTGGAGTACATCTTCATTCTTAAGATATGAAGAT
AtU6-26_AsCas12a_mature_REV	TATGGTCTCAATCTACAAGAGTAGAAATTACAATCACTACTTCGACTCTAGCTG
AtU6-26_AsCas12a_precrRNA_REV	TATGGTCTCAATCTACAAGAGTAGAAATTAAAAAGGTCTTTTGACAATCACTACTTCGACTCTAGCTG
AtU6-26_FnCas12a_mature_REV	TATGGTCTCAATCTACAACAGTAGAAATTACAATCACTACTTCGACTCTAGCTG
AtU6-26_FnCas12a_precrRNA_REV	TATGGTCTCAATCTACAACAGTAGAAATTATTTAAAGTTCTTAGACAATCACTACTTCGACTCTAGCTG
AtU6-26_LbCas12a_mature_REV	TATGGTCTCAATCTACACTTAGTAGAAATTACAATCACTACTTCGACTCTAGCTG
AtU6-26_LbCas12a_precrRNA_REV	TATGGTCTCAATCTACACTTAGTAGAAATTATTTAATCTTTGAAACAATCACTACTTCGACTCTAGCTG
CRISPR-Pink_RFP_FW	ATAGGTCTCTAGATGAGACGCAATACGCAAACCG
CRISPR-Pink_RFP_REV	TATGGTCTCAAGCGAAAAAAGGAGACGTATAAACGCAGAAAGG
LbCas12a_mature_array_FW	TTTGAAGACTTAATGTAATTTCTACTAAGTGTAGATTGCCACTCG
LbCas12a_mature_array_REV	TTTGAAGACTTAATGTAATTTCTACTCTTGTAGATTGCCACTCG
HDV_ribozyme_FW	TGTGAAGACAAGCCGGCATGGTCCCA
HDV_ribozyme_REV	TGTGAAGACAACTCGAAGCGTCCCATTCGCCATGCC
LbCas12a_mature_array_ribozyme_FW	TTTGAAGACTTTAATTTCTACTAAGTGTAGATTGCCACTCG
LbCas12a_mature_array_ribozyme_REV	TTTGAAGACTTCGGCCTCAAGTCATCAGTCTATAGAATTATCTACA
HH_ribozyme_FW	TGTGAAGACAACTCAAATGAAATTACTGATGAGTCCGTGAGGA
HH_ribozyme_REV	TGTGAAGACAAATTAGACGAGCTTACTCGTTTCG

## Sheet: NGS - Optimization Target Sites
		Enzyme	precrRNA/mature crRNA	system	Target	Replicate	FW (barcoded) primer (5'-3')	REV (barcoded) primer (5'-3')
7	AMP2	LbCas12a	mature	array, U6-26	T1	1	GAACCTTGTTCTTACTGTGAAATATCCTTATGG	TCTCCAGTAATCTTTAACTTATGACCCATTGAT
10	AMP2	FnCas12a	mature	array, U6-26	T1	1	GAACCTTGTTCTTACTGTGAAATATCCTTATGG	TGTGACTGAATCTTTAACTTATGACCCATTGAT
19	AMP2	AsCas12a	mature	array, U6-26	T1	1	GAACCTTGTTCTTACTGTGAAATATCCTTATGG	ACACACTGAATCTTTAACTTATGACCCATTGAT
20	AMP2	AsCas12a	precrRNA	array, U6-26	T1	1	GAACCTTGTTCTTACTGTGAAATATCCTTATGG	ACCTAGGTAATCTTTAACTTATGACCCATTGAT
21	AMP2	LbCas12a	precrRNA	array, U6-26	T1	1	GACATCTGTTCTTACTGTGAAATATCCTTATGG	TCTCCAGTAATCTTTAACTTATGACCCATTGAT
22	AMP2	FnCas12a	precrRNA	array, U6-26	T1	1	GACATCTGTTCTTACTGTGAAATATCCTTATGG	TGACTCAGAATCTTTAACTTATGACCCATTGAT
23	AMP2	AsCas12a	mature	separate, each U6_26	T1	1	GACATCTGTTCTTACTGTGAAATATCCTTATGG	TGGTTCCTAATCTTTAACTTATGACCCATTGAT
24	AMP2	LbCas12a	mature	separate, each U6_26	T1	1	GACATCTGTTCTTACTGTGAAATATCCTTATGG	TGTGACTGAATCTTTAACTTATGACCCATTGAT
25	AMP2	FnCas12a	mature	separate, each U6_26	T1	1	GACATCTGTTCTTACTGTGAAATATCCTTATGG	TTCGATGGAATCTTTAACTTATGACCCATTGAT
26	AMP2	AsCas12a	precrRNA	separate, each U6_26	T1	1	GACATCTGTTCTTACTGTGAAATATCCTTATGG	AACCGGTTAATCTTTAACTTATGACCCATTGAT
27	AMP2	LbCas12a	precrRNA	separate, each U6_26	T1	1	GACATCTGTTCTTACTGTGAAATATCCTTATGG	ACACACTGAATCTTTAACTTATGACCCATTGAT
28	AMP2	FnCas12a	precrRNA	separate, each U6_26	T1	1	GACATCTGTTCTTACTGTGAAATATCCTTATGG	ACCTAGGTAATCTTTAACTTATGACCCATTGAT
33	AMP2	LbCas12a	mature	array, CsVMV, ribozymes	T1	1	TACGATCGTTCTTACTGTGAAATATCCTTATGG	TGTGACTGAATCTTTAACTTATGACCCATTGAT
37	AMP2	LbCas12a	mature	array, CsVMV	T1	1	TACGATCGTTCTTACTGTGAAATATCCTTATGG	ACACACTGAATCTTTAACTTATGACCCATTGAT
7	AMP3	LbCas12a	mature	array, U6-26	T2+T3	1	AGGAGAAGGGGTCATAAGTTAAAGATTCGTACTCCC	CTGTTCTGCATACGACCTGAATGACAAGATAGTTCC
10	AMP3	FnCas12a	mature	array, U6-26	T2+T3	1	AGGAGAAGGGGTCATAAGTTAAAGATTCGTACTCCC	GAGAGTGTCATACGACCTGAATGACAAGATAGTTCC
19	AMP3	AsCas12a	mature	array, U6-26	T2+T3	1	AGGAGAAGGGGTCATAAGTTAAAGATTCGTACTCCC	GCTACGATCATACGACCTGAATGACAAGATAGTTCC
20	AMP3	AsCas12a	precrRNA	array, U6-26	T2+T3	1	AGGAGAAGGGGTCATAAGTTAAAGATTCGTACTCCC	GGATCCATCATACGACCTGAATGACAAGATAGTTCC
21	AMP3	LbCas12a	precrRNA	array, U6-26	T2+T3	1	AGTCTCAGGGGTCATAAGTTAAAGATTCGTACTCCC	CTGTTCTGCATACGACCTGAATGACAAGATAGTTCC
22	AMP3	FnCas12a	precrRNA	array, U6-26	T2+T3	1	AGTCTCAGGGGTCATAAGTTAAAGATTCGTACTCCC	GAACGATGCATACGACCTGAATGACAAGATAGTTCC
23	AMP3	AsCas12a	mature	separate, each U6_26	T2+T3	1	AGTCTCAGGGGTCATAAGTTAAAGATTCGTACTCCC	GACATGAGCATACGACCTGAATGACAAGATAGTTCC
24	AMP3	LbCas12a	mature	separate, each U6_26	T2+T3	1	AGTCTCAGGGGTCATAAGTTAAAGATTCGTACTCCC	GAGAGTGTCATACGACCTGAATGACAAGATAGTTCC
25	AMP3	FnCas12a	mature	separate, each U6_26	T2+T3	1	AGTCTCAGGGGTCATAAGTTAAAGATTCGTACTCCC	GATCGTTGCATACGACCTGAATGACAAGATAGTTCC
26	AMP3	AsCas12a	precrRNA	separate, each U6_26	T2+T3	1	AGTCTCAGGGGTCATAAGTTAAAGATTCGTACTCCC	GCATGGAACATACGACCTGAATGACAAGATAGTTCC
27	AMP3	LbCas12a	precrRNA	separate, each U6_26	T2+T3	1	AGTCTCAGGGGTCATAAGTTAAAGATTCGTACTCCC	GCTACGATCATACGACCTGAATGACAAGATAGTTCC
28	AMP3	FnCas12a	precrRNA	separate, each U6_26	T2+T3	1	AGTCTCAGGGGTCATAAGTTAAAGATTCGTACTCCC	GGATCCATCATACGACCTGAATGACAAGATAGTTCC
33	AMP3	LbCas12a	mature	array, CsVMV, ribozymes	T2+T3	1	ATCCAACGGGGTCATAAGTTAAAGATTCGTACTCCC	GAGAGTGTCATACGACCTGAATGACAAGATAGTTCC
37	AMP3	LbCas12a	mature	array, CsVMV	T2+T3	1	ATCCAACGGGGTCATAAGTTAAAGATTCGTACTCCC	GCTACGATCATACGACCTGAATGACAAGATAGTTCC
7	AMP2	LbCas12a	mature	array, U6-26	T1	2	GCTACCTTTTCTTACTGTGAAATATCCTTATGG	TCTCCAGTAATCTTTAACTTATGACCCATTGAT
10	AMP2	FnCas12a	mature	array, U6-26	T1	2	GCTACCTTTTCTTACTGTGAAATATCCTTATGG	TGTGACTGAATCTTTAACTTATGACCCATTGAT
19	AMP2	AsCas12a	mature	array, U6-26	T1	2	GCTACCTTTTCTTACTGTGAAATATCCTTATGG	ACACACTGAATCTTTAACTTATGACCCATTGAT
20	AMP2	AsCas12a	precrRNA	array, U6-26	T1	2	GCTACCTTTTCTTACTGTGAAATATCCTTATGG	ACCTAGGTAATCTTTAACTTATGACCCATTGAT
21	AMP2	LbCas12a	precrRNA	array, U6-26	T1	2	GGATATGGTTCTTACTGTGAAATATCCTTATGG	TCTCCAGTAATCTTTAACTTATGACCCATTGAT
22	AMP2	FnCas12a	precrRNA	array, U6-26	T1	2	GGATATGGTTCTTACTGTGAAATATCCTTATGG	TGACTCAGAATCTTTAACTTATGACCCATTGAT
23	AMP2	AsCas12a	mature	separate, each U6_26	T1	2	GGATATGGTTCTTACTGTGAAATATCCTTATGG	TGGTTCCTAATCTTTAACTTATGACCCATTGAT
24	AMP2	LbCas12a	mature	separate, each U6_26	T1	2	GGATATGGTTCTTACTGTGAAATATCCTTATGG	TGTGACTGAATCTTTAACTTATGACCCATTGAT
25	AMP2	FnCas12a	mature	separate, each U6_26	T1	2	GGATATGGTTCTTACTGTGAAATATCCTTATGG	TTCGATGGAATCTTTAACTTATGACCCATTGAT
26	AMP2	AsCas12a	precrRNA	separate, each U6_26	T1	2	GGATATGGTTCTTACTGTGAAATATCCTTATGG	AACCGGTTAATCTTTAACTTATGACCCATTGAT
27	AMP2	LbCas12a	precrRNA	separate, each U6_26	T1	2	GGATATGGTTCTTACTGTGAAATATCCTTATGG	ACACACTGAATCTTTAACTTATGACCCATTGAT
28	AMP2	FnCas12a	precrRNA	separate, each U6_26	T1	2	GGATATGGTTCTTACTGTGAAATATCCTTATGG	ACCTAGGTAATCTTTAACTTATGACCCATTGAT
33	AMP2	LbCas12a	mature	array, CsVMV, ribozymes	T1	2	GGTTCCTTTTCTTACTGTGAAATATCCTTATGG	TGTGACTGAATCTTTAACTTATGACCCATTGAT
37	AMP2	LbCas12a	mature	array, CsVMV	T1	2	GGTTCCTTTTCTTACTGTGAAATATCCTTATGG	ACACACTGAATCTTTAACTTATGACCCATTGAT
7	AMP3	LbCas12a	mature	array, U6-26	T2+T3	2	CAGACTGTGGGTCATAAGTTAAAGATTCGTACTCCC	CTGTTCTGCATACGACCTGAATGACAAGATAGTTCC
10	AMP3	FnCas12a	mature	array, U6-26	T2+T3	2	CAGACTGTGGGTCATAAGTTAAAGATTCGTACTCCC	GAGAGTGTCATACGACCTGAATGACAAGATAGTTCC
19	AMP3	AsCas12a	mature	array, U6-26	T2+T3	2	CAGACTGTGGGTCATAAGTTAAAGATTCGTACTCCC	GCTACGATCATACGACCTGAATGACAAGATAGTTCC
20	AMP3	AsCas12a	precrRNA	array, U6-26	T2+T3	2	CAGACTGTGGGTCATAAGTTAAAGATTCGTACTCCC	GGATCCATCATACGACCTGAATGACAAGATAGTTCC
21	AMP3	LbCas12a	precrRNA	array, U6-26	T2+T3	2	CAGTTCAGGGGTCATAAGTTAAAGATTCGTACTCCC	CTGTTCTGCATACGACCTGAATGACAAGATAGTTCC
22	AMP3	FnCas12a	precrRNA	array, U6-26	T2+T3	2	CAGTTCAGGGGTCATAAGTTAAAGATTCGTACTCCC	GAACGATGCATACGACCTGAATGACAAGATAGTTCC
23	AMP3	AsCas12a	mature	separate, each U6_26	T2+T3	2	CAGTTCAGGGGTCATAAGTTAAAGATTCGTACTCCC	GACATGAGCATACGACCTGAATGACAAGATAGTTCC
24	AMP3	LbCas12a	mature	separate, each U6_26	T2+T3	2	CAGTTCAGGGGTCATAAGTTAAAGATTCGTACTCCC	GAGAGTGTCATACGACCTGAATGACAAGATAGTTCC
25	AMP3	FnCas12a	mature	separate, each U6_26	T2+T3	2	CAGTTCAGGGGTCATAAGTTAAAGATTCGTACTCCC	GATCGTTGCATACGACCTGAATGACAAGATAGTTCC
26	AMP3	AsCas12a	precrRNA	separate, each U6_26	T2+T3	2	CAGTTCAGGGGTCATAAGTTAAAGATTCGTACTCCC	GCATGGAACATACGACCTGAATGACAAGATAGTTCC
27	AMP3	LbCas12a	precrRNA	separate, each U6_26	T2+T3	2	CAGTTCAGGGGTCATAAGTTAAAGATTCGTACTCCC	GCTACGATCATACGACCTGAATGACAAGATAGTTCC
28	AMP3	FnCas12a	precrRNA	separate, each U6_26	T2+T3	2	CAGTTCAGGGGTCATAAGTTAAAGATTCGTACTCCC	GGATCCATCATACGACCTGAATGACAAGATAGTTCC
33	AMP3	LbCas12a	mature	array, CsVMV, ribozymes	T2+T3	2	CCAACCTTGGGTCATAAGTTAAAGATTCGTACTCCC	GAGAGTGTCATACGACCTGAATGACAAGATAGTTCC
37	AMP3	LbCas12a	mature	array, CsVMV	T2+T3	2	CCAACCTTGGGTCATAAGTTAAAGATTCGTACTCCC	GCTACGATCATACGACCTGAATGACAAGATAGTTCC
7	AMP2	LbCas12a	mature	array, U6-26	T1	3	GTGAGTCTTTCTTACTGTGAAATATCCTTATGG	TCTCCAGTAATCTTTAACTTATGACCCATTGAT
10	AMP2	FnCas12a	mature	array, U6-26	T1	3	GTGAGTCTTTCTTACTGTGAAATATCCTTATGG	TGTGACTGAATCTTTAACTTATGACCCATTGAT
19	AMP2	AsCas12a	mature	array, U6-26	T1	3	GTGAGTCTTTCTTACTGTGAAATATCCTTATGG	ACACACTGAATCTTTAACTTATGACCCATTGAT
20	AMP2	AsCas12a	precrRNA	array, U6-26	T1	3	GTGAGTCTTTCTTACTGTGAAATATCCTTATGG	ACCTAGGTAATCTTTAACTTATGACCCATTGAT
21	AMP2	LbCas12a	precrRNA	array, U6-26	T1	3	GTTCGATGTTCTTACTGTGAAATATCCTTATGG	TCTCCAGTAATCTTTAACTTATGACCCATTGAT
22	AMP2	FnCas12a	precrRNA	array, U6-26	T1	3	GTTCGATGTTCTTACTGTGAAATATCCTTATGG	TGACTCAGAATCTTTAACTTATGACCCATTGAT
23	AMP2	AsCas12a	mature	separate, each U6_26	T1	3	GTTCGATGTTCTTACTGTGAAATATCCTTATGG	TGGTTCCTAATCTTTAACTTATGACCCATTGAT
24	AMP2	LbCas12a	mature	separate, each U6_26	T1	3	GTTCGATGTTCTTACTGTGAAATATCCTTATGG	TGTGACTGAATCTTTAACTTATGACCCATTGAT
25	AMP2	FnCas12a	mature	separate, each U6_26	T1	3	GTTCGATGTTCTTACTGTGAAATATCCTTATGG	TTCGATGGAATCTTTAACTTATGACCCATTGAT
26	AMP2	AsCas12a	precrRNA	separate, each U6_26	T1	3	GTTCGATGTTCTTACTGTGAAATATCCTTATGG	AACCGGTTAATCTTTAACTTATGACCCATTGAT
27	AMP2	LbCas12a	precrRNA	separate, each U6_26	T1	3	GTTCGATGTTCTTACTGTGAAATATCCTTATGG	ACACACTGAATCTTTAACTTATGACCCATTGAT
28	AMP2	FnCas12a	precrRNA	separate, each U6_26	T1	3	GTTCGATGTTCTTACTGTGAAATATCCTTATGG	ACCTAGGTAATCTTTAACTTATGACCCATTGAT
33	AMP2	LbCas12a	mature	array, CsVMV, ribozymes	T1	3	TACGATCGTTCTTACTGTGAAATATCCTTATGG	TGTGACTGAATCTTTAACTTATGACCCATTGAT
37	AMP2	LbCas12a	mature	array, CsVMV	T1	3	TACGATCGTTCTTACTGTGAAATATCCTTATGG	ACACACTGAATCTTTAACTTATGACCCATTGAT
7	AMP3	LbCas12a	mature	array, U6-26	T2+T3	3	CGAAGGATGGGTCATAAGTTAAAGATTCGTACTCCC	CTGTTCTGCATACGACCTGAATGACAAGATAGTTCC
10	AMP3	FnCas12a	mature	array, U6-26	T2+T3	3	CGAAGGATGGGTCATAAGTTAAAGATTCGTACTCCC	GAGAGTGTCATACGACCTGAATGACAAGATAGTTCC
19	AMP3	AsCas12a	mature	array, U6-26	T2+T3	3	CGAAGGATGGGTCATAAGTTAAAGATTCGTACTCCC	GCTACGATCATACGACCTGAATGACAAGATAGTTCC
20	AMP3	AsCas12a	precrRNA	array, U6-26	T2+T3	3	CGAAGGATGGGTCATAAGTTAAAGATTCGTACTCCC	GGATCCATCATACGACCTGAATGACAAGATAGTTCC
21	AMP3	LbCas12a	precrRNA	array, U6-26	T2+T3	3	CGTTCGTTGGGTCATAAGTTAAAGATTCGTACTCCC	CTGTTCTGCATACGACCTGAATGACAAGATAGTTCC
22	AMP3	FnCas12a	precrRNA	array, U6-26	T2+T3	3	CGTTCGTTGGGTCATAAGTTAAAGATTCGTACTCCC	GAACGATGCATACGACCTGAATGACAAGATAGTTCC
23	AMP3	AsCas12a	mature	separate, each U6_26	T2+T3	3	CGTTCGTTGGGTCATAAGTTAAAGATTCGTACTCCC	GACATGAGCATACGACCTGAATGACAAGATAGTTCC
24	AMP3	LbCas12a	mature	separate, each U6_26	T2+T3	3	CGTTCGTTGGGTCATAAGTTAAAGATTCGTACTCCC	GAGAGTGTCATACGACCTGAATGACAAGATAGTTCC
25	AMP3	FnCas12a	mature	separate, each U6_26	T2+T3	3	CGTTCGTTGGGTCATAAGTTAAAGATTCGTACTCCC	GATCGTTGCATACGACCTGAATGACAAGATAGTTCC
26	AMP3	AsCas12a	precrRNA	separate, each U6_26	T2+T3	3	CGTTCGTTGGGTCATAAGTTAAAGATTCGTACTCCC	GCATGGAACATACGACCTGAATGACAAGATAGTTCC
27	AMP3	LbCas12a	precrRNA	separate, each U6_26	T2+T3	3	CGTTCGTTGGGTCATAAGTTAAAGATTCGTACTCCC	GCTACGATCATACGACCTGAATGACAAGATAGTTCC
28	AMP3	FnCas12a	precrRNA	separate, each U6_26	T2+T3	3	CGTTCGTTGGGTCATAAGTTAAAGATTCGTACTCCC	GGATCCATCATACGACCTGAATGACAAGATAGTTCC
33	AMP3	LbCas12a	mature	array, CsVMV, ribozymes	T2+T3	3	CTCAACAGGGGTCATAAGTTAAAGATTCGTACTCCC	GAGAGTGTCATACGACCTGAATGACAAGATAGTTCC
37	AMP3	LbCas12a	mature	array, CsVMV	T2+T3	3	CTCAACAGGGGTCATAAGTTAAAGATTCGTACTCCC	GCTACGATCATACGACCTGAATGACAAGATAGTTCC

## Sheet: NGS - Overlapping Target Sites
Nuclease	Target	FW (barcoded) primer	REV primer
Cas9	01	5’-AAGAGTCCAAAAATTGATTTCGCAATATGAT-3’	5’-TCCTTGATCACCCACATACTTCT-3’
Cas9	02	5’-GGTTATCCTTCCATCATTACCTTAGTTGTTTCA-3’	5’-CAATCACAAAGTCACAACCTCAG-3’
Cas9	03	5’-CACTATCCTTTACCTTGCTAATTTTAGGAACAA-3’	5’-GGAGAGAACTCAATCAACTGCAT-3’
Cas9	04	5’-ACGTATCCGGAATTGAGTTGTTGAAAATGGA-3’	5’-TGGCAAAGCTTTTAGTACTGCTT-3’
Cas9	05	5’-TTGCATCCGCTCTTTTCCTTTTGATCAGTCA-3’	5’-GAGTTCCCTGGCTTTACATTACC-3’
Cas9	06	5’-GAACATCCTTCCCAGCTTCACATTACTGAAT-3’	5’-TGTTACTGAACGAACAGATGGAA-3’
Cas9	07	5’-TGAGATCCTAACTTATGATTGGCACCAGCTT-3’	5’-ACATCCCTTTACCATGATTCTCC-3’
Cas9	08	5’-GTCAATCC TTGTAGTGTAAATGGTGCCTTGA-3’	5’-GGATGACACTGTGTATGCCACTA-3’
Cas9	09	5’-GACGAATCATTGAGCATTGGAATTGGAACTA-3’	5’-AAAAATGGGCATGGTTGATAAT-3’
Cas9	10	5’-CTTCTTCCTCTATTGCATCAACAACTCATGG-3’	5’-ATCACATGAAACTTGAGCAGACA-3’
Cas9	11	5’-TACCTTCCCATTAAAAACTCATGGTGCCAAT-3’	5’-TTGATCAGATGAAACTTGAGCAG-3’
Cas9	12	5’-AGCATTCCTTGGATTGTCTGGAAATGAGTCT-3’	5’-ATGCTCGGTACCCTGACAAAAT-3’
Cas9	13	5’-TAGTCTCCTGGAAATTTTTCTTGTTTTGGTG-3’	5’-GCTTTCCTCTTTGGAATTGATTT-3’
Cas9	14	5’-GTATCTCCTCTTAGGGCATGGAATATAGTGG-3’	5’-TTGCACCAATATCTTCTTCTTGA-3’
Cas9	15	5’-AATGGCTCTGCGATCTGAAGTAGAAATCAAA-3’	5’-TCAACCACATACTTCTCCCAACT-3’
Cas9	16	5’-TCTAGTCCAAAAATTGATTTCGCAATATGAT-3’	5’-TCCTTGATCACCCACATACTTCT-3’
Cas9	17	5’-AGCTGATCTGATTCAGCAATTTCCTTACCAT-3’	5’-CCATGGGAAACTAATGATTTTTG-3’
Cas9	18	5’-CAGTGATCAAAGAGTGCGGTTACATTGTCAT-3’	5’-AGCAACTGACCATAGAGTTTTGC-3’
Cas9	19	5’-GTACGATCTTCCAATTTCTAGTGGTGTGCTC-3’	5’-CCTTTAGTCCAGCTTTGTTTTCA-3’
Cas9	20	5’-TTCGGATCTCTGTCCCGAAAAAGAATCTACA-3’	5’-ATGTATGGGACAATGAGCTTCAA-3’
Cas9	21	5’-TCGAGATCTCCTAATAATCTTCCGTCGAGTG-3’	5’-TGAGCACAATAATCTTGTTGCAG-3’
Cas9	22	5’-TGCCAATCAAGTTCATTGCCATCTCAGAAAG-3’	5’-AGCAGGTCTTGAGAAATGTGAGA-3’
Cas9	23-1	5’-ACGCAATCTTGTTGTTTTTATTATTGCTTGCTTC-3’	5’-AATAACCATTCATCCTCCACTGA-3’
Cas9	23-2	5’-TCACCACTTTGTTGTTATTATTGCTTGTTTCT-3’	5’-ATGCCTATACGACGACAGTTGTT-3’
Cas9	24	5’-CGTGAATCACTGATGGTGGTAGACGGTATTG-3’	5’-CTAAAAGATGCGGTTTCTTCTGA-3’
Cas9	25	5’-TCAGAGTCCTTCAGTGGTGAAAGAAGCTGAT-3’	5’-GTGATGCCTTGTCCATCTTAGAC-3’
Cas9	26	5’-CCTAAGTCAAAAATCGATAGGTGCAATTTTCT-3’	5’-GTTTCTTTTAGGTCCCCACATTC-3’
Cas9	27	5’-AGCAAGTCGTGCTGCTGTTCCTATGAATGTT-3’	5’-CTTTTTCCTGATCTCCTGTTCAA-3’
Cas9	28	5’-GCTGTATCATCCCAATTCCAAGAAAATGAAT-3’	5’-CTTGACCCTAAAAGTAGCAGCAG-3’
Cas9	29	5’-TCTCCATCAATCCTCATCATCATCAATCACC-3’	5’-AAGTTGCATATCTTCCAATGCAG-3’
Cas9	30	5’-AGAGCATCTCTTTATTGTCCCTTTCCTCCTG-3’	5’-TTTGAGGACACAAGTGAAAGCAT-3’
Cas9	31	5’-CTCACATCGTACTTCTCCTTCAACCCCATTT-3’	5’-TTAAAACTTCGGCTACCAAAACA-3’
Cas9	32	5’-GCAACATCAATGAATAATTTTGGCTTTGGTTT-3’	5’-TCTTTAAGAAGTGATTTATGGGAAA-3’
Cas9	33	5’-ATTGCGTCAATTGATTGGTCCCCCTAGTAAA-3’	5’-GGAAAAATTGTAAGGGCAGAAAT-3’
Cas9	34	5’-ACTTGGTCATTATTGGTGCAAAATTTGGAGA-3’	5’-TATCGATCACCCTGCAACTAAAT-3’
Cas9	35	5’-TGTAGGTCTAGACGTTAACCAGGTGCCTTTA-3’	5’-ACTGAGCCTGTGACTTTAAGCTG-3’
Cas12a	01	5’-TCCTACTCAAAAATTGATTTCGCAATATGAT-3’	5’-TCCTTGATCACCCACATACTTCT-3’
Cas12a	02	5’-CTAGACTCTTTGTAGTGTTGAGTTTCCATTGAG-3’	5’-ATCATTCAACCCAACTAATGAGC-3’
Cas12a	03	5’-GTGAACTCTTTACCTTGCTAATTTTAGGAACAA-3’	5’-GGAGAGAACTCAATCAACTGCAT-3’
Cas12a	04	5’-GCATTGTCGGAATTGAGTTGTTGAAAATGGA-3’	5’-TGGCAAAGCTTTTAGTACTGCTT-3’
Cas12a	05	5’-GATCTGTCGCTCTTTTCCTTTTGATCAGTCA-3’	5’-GAGTTCCCTGGCTTTACATTACC-3’
Cas12a	06	5’-AAGGTGTCTTCCCAGCTTCACATTACTGAAT-3’	5’-TGTTACTGAACGAACAGATGGAA-3’
Cas12a	07	5’-CATTCGTCTAACTTATGATTGGCACCAGCTT-3’	5’-ACATCCCTTTACCATGATTCTCC-3’
Cas12a	08	5’-TGATCGTCTTGTAGTGTAAATGGTGCCTTGA-3’	5’-GGATGACACTGTGTATGCCACTA-3’
Cas12a	09	5’-AGTCTCTCTTGCTGAATGCATAAAATTACCA-3’	5’-ATGATCATTCATCCCCAGAGTTA-3’
Cas12a	10	5’-TTCCTCTCTCTATTGCATCAACAACTCATGG-3’	5’-ATCACATGAAACTTGAGCAGACA-3’
Cas12a	11	5’-TGGATCTCATTGGGAGAAATATCTGGGTGAT-3’	5’-GAAGGTGAATAGCCCTGACTTCT-3’
Cas12a	12	5’-CCAATCTCTTGGATTGTCTGGAAATGAGTCT-3’	5’-ATGCTCGGTACCCTGACAAAAT-3’
Cas12a	13	5’-TACACCTCTGGAAATTTTTCTTGTTTTGGTG-3’	5’-GCTTTCCTCTTTGGAATTGATTT-3’
Cas12a	14	5’-TTGTGCTCTCTTAGGGCATGGAATATAGTGG-3’	5’-TTGCACCAATATCTTCTTCTTGA-3’
Cas12a	15	5’-AATGGCTCTGCGATCTGAAGTAGAAATCAAA-3’	5’-TCAACCACATACTTCTCCCAACT-3’
Cas12a	16	5’-ATCAGCTCAAAAATTGATTTCGCAATATGAT-3’	5’-TCCTTGATCACCCACATACTTCT-3’
Cas12a	17	5’-AGGACTTCTGATTCAGCAATTTCCTTACCAT-3’	5’-CCATGGGAAACTAATGATTTTTG-3’
Cas12a	18	5’-CATCGTTCAAAGAGTGCGGTTACATTGTCAT-3’	5’-AGCAACTGACCATAGAGTTTTGC-3’
Cas12a	19	5’-TCACGTTCTTCCAATTTCTAGTGGTGTGCTC-3’	5’-CCTTTAGTCCAGCTTTGTTTTCA-3’
Cas12a	20	5’-GTTGGTTCCCGAAAAAGAATCTACAGATCCAA-3’	5’-GAATGTATGGGACAATGAGCTTC-3’
Cas12a	21	5’-GACAGTTCTCCTAATAATCTTCCGTCGAGTG-3’	5’-TGAGCACAATAATCTTGTTGCAG-3’
Cas12a	22	5’-CGGTATTCAAGTTCATTGCCATCTCAGAAAG-3’	5’-AGCAGGTCTTGAGAAATGTGAGA-3’
Cas12a	23-1	5’-GCTCATTCTTGTTGTTTTTATTATTGCTTGCTTC-3’	5’-AATAACCATTCATCCTCCACTGA-3’
Cas12a	23-2	5’-TGGTCTAGTTGTTGTTATTATTGCTTGTTTCT-3’	5’-ATGCCTATACGACGACAGTTGTT-3’
Cas12a	24	5’-CTCCATTCACTGATGGTGGTAGACGGTATTG-3’	5’-CTAAAAGATGCGGTTTCTTCTGA-3’
Cas12a	25	5’-GCTCCAATCTTCAGTGGTGAAAGAAGCTGAT-3’	5’-GTGATGCCTTGTCCATCTTAGAC-3’
Cas12a	26	5’-GGAGCAATAAAAATCGATAGGTGCAATTTTCT-3’	5’-GTTTCTTTTAGGTCCCCACATTC-3’
Cas12a	27	5’-CCGACAATGTGCTGCTGTTCCTATGAATGTT-3’	5’-CTTTTTCCTGATCTCCTGTTCAA-3’
Cas12a	28	5’-GTCCGAATATCCCAATTCCAAGAAAATGAAT-3’	5’-CTTGACCCTAAAAGTAGCAGCAG-3’
Cas12a	29	5’-CCACGAATAATCCTCATCATCATCAATCACC-3’	5’-AAGTTGCATATCTTCCAATGCAG-3’
Cas12a	30	5’-CGTGGAATTCTTTATTGTCCCTTTCCTCCTG-3’	5’-TTTGAGGACACAAGTGAAAGCAT-3’
Cas12a	31	5’-ACCTCTTCGTACTTCTCCTTCAACCCCATTT-3’	5’-TTAAAACTTCGGCTACCAAAACA-3’
Cas12a	32	5’-TGTGCTTCAATGAATAATTTTGGCTTTGGTTT-3’	5’-TCTTTAAGAAGTGATTTATGGGAAA-3’
Cas12a	33	5’-CTGCAGATAATTGATTGGTCCCCCTAGTAAA-3’	5’-GGAAAAATTGTAAGGGCAGAAAT-3’
Cas12a	34	5’-TCCGAGATCTTTGTCAATCCCAAAAGATGAG-3’	5’-TCGAGTCAGTACGTACCTTGTTG-3’
Cas12a	35	5’-CGCTCAATGACGTTAACCAGGTGCCTTTAG-3’	5’-ACTGAGCCTGTGACTTTAAGCTG-3’

## Sheet: NGS - Cas12a off-target sites
Cas12a Off-Target site	FW (barcoded) primer	REV primer
01-1	5’-TGCTAGGTTTCCCTTGACTTATTTCCCCTTA-3’	5’-TCCCAGCTATTACCAACTTTTTG-3’
02-1	5’-ACACAGGTTCGAATCTGTGTCCAAACATACA-3’	5’-ATCACAAAGTCACCACCTCAGAT-3’
03-1	5’-CAAGAGGTCGGAATAACAAGAAAGAAAGAAATG-3’	5’-AGCTTTGGTGATGTTAAAGTGGA-3’
04-1	5’-CTCAAGGTAAGAAAAAGTTGATGCTGAATGG-3’	5’-TCTTTTTAAACCTTTTCGTGAAC-3’
05-1	5’-GAGAAGGTTTCCCAGCTTCACATTACTGAAT-3’	5’-TGTTACTGAACGAACAGATGGAA-3’
06-1	5’-CGACTAGTGCTCTTTTCCTTTTGATCAGTCA-3’	5’-GAGTTCCCTGGCTTTACATTACC-3’
07-1	5’-GACGTAGTTACCAAGGCTTTTCCATTTTGTA-3’	5’-AGAAGGTATAGCAGGAGGCAAGT-3’
08-1	5’-CTGGTAGTGCCATTCATTCTCATCCAGATAGT-3’	5’-CAACTTTATACGTTGCTCAATTCAA-3’
09-1	5’-CTTGACGTGCAACCTGACTTCCTCACATCTA-3’	5’-TCCATGCAGCTTTTCTTTAATCT-3’
10-1	5’-GGATTGGTATTGGGAGAAATATCTGGGTGAT-3’	5’-GAAGGTGAATAGCCCTGACTTCT-3’
11-1	5’-TACCTGGTTCTATTGCATCAACAACTCATGG-3’	5’-ATCACATGAAACTTGAGCAGACA-3’
12-1	5’-ATCGTGGTTTTCTCTCAGAGTATTTTGTCATGC-3’	5’-TACCCCATGTAATCCCATAAGTG-3’
13-1	5’-CCTATGGTGGGCTAAAGTAAGAAAAGCCTCT-3’	5’-CGAAGAGGACACTGTCTAGGAGA-3’
14-1	5’-TATGCGGTGTGCCTAGTAAAAATCAAACAGA-3’	5’-CAAATATGGATCACTTCAATAAAAA-3’
15-1	5’-AACACGGTAAAATTCCGACTTCACGATATGA-3’	5’-ACCCATATTCTTCTCCCAACAAT-3’
16-1	5’-GCTTAGGTAAAAATTGATTTCGCAATATGAT-3’	5’-TCCTTGATCACCCACATACTTCT-3’
17-1	5’-AGTTCCGTCCATGGGAAACTAATGATTTCTG-3’	5’-GATTCAGCAATTCCCTTACCATT-3’
18-1	5’-CTATCCGTACCCTAAGCATAGGTCAACGAAT-3’	5’-CAGAAGCATATCACGTTTGACTG-3’
19-1	5’-TGAACCGTCCGTGGATTATAATGAATGAATAAA-3’	5’-GACCGGCACTGCTTAATACTCTA-3’
20-1	5’-TCTTGCGTATAACAAAACGTCTTTCGAGTGC-3’	5’-AAGTCAGCAATTCATAATCTCAACA-3’
21-1	5’-TACAGCGTGAAACCAAGTTCAGTTTTCATGC-3’	5’-GCCAAACCACAAGGGTATATTGT-3’
22-1	5’-ACAAGCGTGAAGCGCCAAATGTCTATGTTAT-3’	5’-ATGTTATTCAGTGGAGTGCCAAC-3’
23-1	5’-GACTACGTTTGTTGTTATTATTGATTGCTTCTAAA-3’	5’-TATACGGTGATAGCCGTACATCC-3’
24-1	5’-ATGCACGTAGCATCAAAATCTTCACCTTCAG-3’	5’-TTTGCTTGAATGTTCTTCTGTGT-3’
25-1	5’-GCATGTGTTATAAGCAATTGCATCTCCAAGC-3’	5’-TGAAGGTGAAGGGAAACTTTACA-3’
26-1	5’-ATCCGTGTAAAAAGACCCATAACCCAACACT-3’	5’-AACGGAAAATAACAGTTGATGGA-3’
27-1	5’-GATGGTGTCAAAAAGTGAAAGCGAAGAATGT-3’	5’-TTCCTTTTCTTGCATTATTGTCC-3’
28-1	5’-CTAGGTGTTCAATTAAAATAGAATGACAACGTG-3’	5’-TGGTTTTCTCCTCTATTCCCTTT-3’
29-1	5’-TCGAGTGTTGGAAATTCAAAATCCATCTAAT-3’	5’-TTGCAAATCTTGTAATGCAGAAA-3’
30-1	5’-ACGGATGTGGAAGATAGTCCAGATGATGTGC-3’	5’-TGCAAATGTGAAGATCTATATTGAGAG-3’
31-1	5’-TGTCTCGTTTGAGGAAGAAGAAGAACTGTGA-3’	5’-CGTCTGTTTAATTTAAGGGGTGA-3’
32-1	5’-CAGATCGTCGTCGTTCTCATCATGACTCTTT-3’	5’-TTATTCGAAAATACCGTGAAAGG-3’
33-1	5’-TCCTCTGTGGTGAAACTGTAAATTGCACACC-3’	5’-TGAAGATTTTTGTATGTTCTGTGAAA-3’
34-1	5’-CAGTCTGTTTTACCTTGCTAATTTTAGGAACAA-3’	5’-GGAGAGAACTCAATCAACTGCAT-3’
35-1	5’-GTACCTGTTAGAGCATCCCTTTGACATTGAT-3’	5’-TTTTTCGCATGCTGTAGAATAGA-3’
01-2	5’-GCAATCCTAAAAATTGATTTCGCAATATGAT-3’	5’-TCCTTGATCACCCACATACTTCT-3’
02-2	5’-CAATGCCTAAATTTGCAGCATAGAGTTTCCA-3’	5’-CAATTCAACTAATGGGCCTAGC-3’
03-2	5’-ATGAGCCTCTTTGTCAATCCCAAAAGATGAG-3’	5’-TCGAGTCAGTACGTACCTTGTTG-3’
04-2	5’-CTGTACCTTTATGTCATGTCGTTTGCTCAAT-3’	5’-TCTTGTTGAACCTTTTCTGGAAC-3’
12-2	5’-AGCGATCTTTTGTTAAGTCTCAGGGTGAAGC-3’	5’-TCCTGACCAAATGACAAGAAACT-3’
15-2	5’-AGTGTCCTCGACTTCGCGATATGAAGTAGAA-3’	5’-CCTTGATCACTCACATCCTTCTC-3’
16-2	5’-TGCATCCTTTCCCTTGACTTATTTCCCCTTA-3’	5’-TCCCAGCTATTACCAACTTTTTG-3’
18-2	5’-CCAAGTCTAAGAGCACGGTTACATGGTAATG-3’	5’-TAGAGTTTTGCCTCTGAAGCACT-3’
23-2	5’-CGACATCTTATTCAGGCTAAAGGTGGAAGTG-3’	5’-TCATCTCCTATCGGATGAACTAGTAA-3’
26-2	5’-ACGACTCTCATTTGATGAATTTGGAGGTCAT-3’	5’-TCTTTTGGTTCAAAGTGAATCTT-3’
32-2	5’-AGTCGTCTTTTCTCACAAGTACCTTGCATCC-3’	5’-AGGATAATGAAGGAAAACCCTTT-3’
01-3	5’-GTAGCGTTAAAATTCCGACTTCACGATATGA-3’	5’-ACCCATATTCTTCTCCCAACAAT-3’
02-3	5’-CGAACGTTGAATTGAAAATGGGCCTAAAGAG-3’	5’-TTCCCATTGAGTGTAAAGTTGGT-3’
04-3	5’-CGTTGGTTTTGAACCTTTCGGGAACTATTTT-3’	5’-CTGCTGAAGGGTTTTATGTTTTT-3’
16-3	5’-ATGCCGTTAAAATTCCGACTTCACGATATGA-3’	5’-ACCCATATTCTTCTCCCAACAAT-3’
07-w1	5’-CACACAGTTACCAAGGCTTTTCCATTTTGTA-3’	5’-AGAAGGTATAGCAGGAGGCAAGT-3’
08-w1	5’-ATGGAACGTGTATTATCGTATACAACACATTAAGACT-3’	5’-CACCGTACGTTTCTAACTCCGTA-3’
09-w1	5’-CAGTCTCTTTTTGAGTCACTATGTTGTTTCTCTC-3’	5’-GAAACACTCTCCGGATAAGTCAA-3’
12-w1	5’-CACTTCTGTTTCTCTCAGAGTATTTTGTCATGC-3’	5’-TACCCCATGTAATCCCATAAGTG-3’
26-w1	5’-TTCCTACGTGATGAGTCCTATTCACAAATGC-3’	5’-TGAATCCTAATTGTCGTTTCTCA-3’
29-w1	5’-TGTCGTCTTGGAAATTCAAAATCCATCTAAT-3’	5’-TTGCAAATCTTGTAATGCAGAAA-3’
32-w1	5’-CATGGTTGTTTGTTAGCTTATCAATTAACGTG-3’	5’-AAGATGGTTCTTTTAAAATATTATTACTCA-3’

## Sheet: NGS - Cas9 off-target sites
Cas9 Off-Target Site	FW (barcoded) primer	REV primer
01-1	5’-GCACTGATAAAAATTGATTTCGCAATATGAT-3’	5’-TCCTTGATCACCCACATACTTCT-3’
02-1	5’-CGAGTGATGCCCAATCACTCAATCAAACTAA-3’	5’-GTTCCCATTGAGTGTAAAGTTGG-3’
03-1	5’-CAACCGATGAGAGTGTTTCAAGTCCGTCTTC-3’	5’-CACAAGCAATGATCTTTAAGCAA-3’
04-1	5’-ACTGCGATATTCCCAAAAACAGATGAAATGT-3’	5’-TGACTTCCTCCAATTTATCATCA-3’
05-1	5’-AGCTGGATTTCCCAGCTTCACATTACTGAAT-3’	5’-TGTTACTGAACGAACAGATGGAA-3’
06-1	5’-GTGTGGATCAACGTCCTACCGTAAGCTCTAA-3’	5’-TGTATGACGCATGTTACTCTCGT-3’
07-1	5’-TCTCGGATTCACGAGAGGAAGGGTATCTACA-3’	5’-TTAGAAGCCACAAGCCTTCCTAT-3’
08-1	5’-GACAGGATCATTCATGTATGATGGTAAAAAGA-3’	5’-TTGAGTGTTACCATGACCGTAAA-3’
09-1	5’-GTCACCATCACACCAAGATCTTCCTTGATTT-3’	5’-GCCAAGCTAGGAGTGAATTTGTA-3’
10-1	5’-CTCTGCATCATTAAAAACTCATGGTGCCAAT-3’	5’-TTGATCAGATGAAACTTGAGCAG-3’
11-1	5’-GATCGCATTCTATTGCATCAACAACTCATGG-3’	5’-ATCACATGAAACTTGAGCAGACA-3’
12-1	5’-TTGCGCATGGTTCGTCAGGTTATCCTTGTTT-3’	5’-GGACCAAGCCAAATTTGTTAATAC-3’
13-1	5’-CGCAACATATGAGCAAAGAGAGGAGGAGTCT-3’	5’-TTTGATCCCTTGAAATTAAGAAGC-3’
14-1	5’-GCGAACATAATTCTGTATAGAAAAATGTAAATGGA-3’	5’-TGTTGTAATTTATATTCAAGGTGATCT-3’
15-1	5’-CCGTTGATTGACGTTTCATGTCATTACTCCA-3’	5’-ATGCATCACTGGTAAATGTTGAA-3’
16-1	5’-TGGCTGATTTCCCTTGACTTATTTCCCCTTA-3’	5’-TCCCAGCTATTACCAACTTTTTG-3’
17-1	5’-GTGGCTATCTTGCAACATTAAACTTTCAGACC-3’	5’-TTTTTAGTGCACAAATATTGGGTTT-3’
18-1	5’-CGGTGTATATGTGGAGGATCAAAAATTAGGG-3’	5’-ATCATCAAAAGGATGGGATACAA-3’
19-1	5’-ACGCGTATAGCTCATTTTGTTAATTTTTGCT-3’	5’-GATCGTAGACAATCCTTGAGTGG-3’
20-1	5’-TGCGGTATGTCCCGACTTAATTCACGACTG-3’	5’-TGGATAGCCAAGACATTAGGAAA-3’
21-1	5’-GCCTTCATAATTTGCTCTTGAACACAGCCTA-3’	5’-TCACCTTTCTTTTCGATTGTCTC-3’
22-1	5’-CACCTCATGGAAATGCCTTCTAGACATTGTG-3’	5’-TGAGAATAGAGATGAGAGGAATCAAA-3’
23-1	5’-GAGGTCATTTGTTGTTATTATTGATTGCTTCT-3’	5’-AAACATGCCTATAGAGCGACAAC-3’
24-1	5’-CATGCCATAGTTCGGTCAATTGATCTACGTC-3’	5’-AGGCTTAGGCCTTTGTGAATAGA-3’
25-1	5’-GTGACAGTTCTCCAAGAAGTGATGCCTTATC-3’	5’-TCTGATCACTCAGATCTCGAAGC-3’
26-1	5’-CACTGAGTAGGAAACCTCCGAATACAAAAAG-3’	5’-AACGTTTGATCAATTATGGCATT-3’
27-1	5’-TGGTGAGTAGCAATTTGGGATTCTCATTTCT-3’	5’-GGTAGCAAGTACCCGGTAGAGTT-3’
28-1	5’-GAACGAGTTGACAAATCTGGAGTTATCATCTTG-3’	5’-GATTACACATAAAATTGAGATTATTGA-3’
29-1	5’-ACTGGAGTTGCAATGGATAACAATGATCAAA-3’	5’-TGACTGTGTCAAGAACACTGTTAG-3’
30-1	5’-AGCAGAGTTTTCCTAGGGGTGTTTTTGGTAT-3’	5’-ACCTTAATTGATGCTAGACACGA-3’
31-1	5’-CCTCAAGTTAAATCGAATTGTCAGCTCCACT-3’	5’-AAAATTGTAAAAAGGCATCACCA-3’
32-1	5’-GGTGAAGTATCACATCAGACAAATATATCCTTTA-3’	5’-TGATCAAACCTAGTTGTTAAGTTCTTC-3’
33-1	5’-AAGGCAGTACGTTGGATACCTTCTTTTTGAA-3’	5’-ATTTTGGAAAACACACCATTAGT-3’
34-1	5’-TCAGCAGTTTTGAAACGGAGAGAGTAAGTTCA-3’	5’-TGAAGTAAAATTGAAACTTGAACACAT-3’
35-1	5’-CGTACAGTAGATCACGGTACATTTTGGTGTC-3’	5’-CGAAGAGTTTGTAGTGGTTTTGG-3’
01-2	5’-AACGGACTTTCCCTTGACTTATTTCCCCTTA-3’	5’-TCCCAGCTATTACCAACTTTTTG-3’
02-2	5’-GAGAGACTCCAACTATAAAGTCAACCCCTCA-3’	5’-TCAACTGATTCATGTCGAAAACTT-3’
03-2	5’-GACCAACTCTTTTGTAGCTCTTCCCCATTTT-3’	5’-TTTCTCTTTGGATAAAATCAACAAA-3’
04-2	5’-TGGCAACTCTTAGCCTACAAAAACCATTTGC-3’	5’-TTTGATCCGTCAAATCCTTAAAA-3’
05-2	5’-GCAGAACTTTATATATTTATAGGTCATCTGAAGCA-3’	5’-TGCGCAAAACTTTCTACTATCG-3’
06-2	5’-GCTCTTGTGCTCTTTTCCTTTTGATCAGTCA-3’	5’-GAGTTCCCTGGCTTTACATTACC-3’
07-2	5’-CGTGTTGTTACTGGGAAAGGTCTAGGCAACT-3’	5’-TGGAGACTTATCTTTTGATGGTCA-3’
08-2	5’-GGCATTGTCATTGTCAATTTTTCCATTGGTC-3’	5’-TATTGCAAATTTCTTCTGCTGCT-3’
09-2	5’-ATGGAGCTTTAGTTGGGATTCCAAATCAATG-3’	5’-TTTGAGCATGATTTCAAACTTGT-3’
10-2	5’-AGCCTACTTTGAGGATACATATGCGATAAATTG-3’	5’-CATTAAATGGTATTGTAGAAAGATTATT-3’
11-2	5’-GTGCTACTATCTCATGGTGTTAGTTCCCGTA-3’	5’-TGATCAGATGAAACTTGCGTAGA-3’
12-2	5’-ACGGTACTCTTTTGATTCCACCATCACTTGT-3’	5’-CATACCCAGTAAAATCCCATTCA-3’
14-2	5’-TCGTCACTGCACCGCGACTAATATTATACATTC-3’	5’-CAGGGGTATATGTGAGTCGTTTG-3’
15-2	5’-GGTTGACTTCCTTGTCAAAATCAATGTAGGG-3’	5’-GACTTGCCAGACTGAAGATCAAC-3’
16-2	5’-CTTCGACTAAAAATTGATTTCGCAATATGAT-3’	5’-TCCTTGATCACCCACATACTTCT-3’
17-2	5’-AGGATGCTTTATCTCTCGATCGATCATTTGC-3’	5’-GTTGGGAACTTGAAAAGTCCTCT-3’
18-2	5’-GAATCGCTAAGAGCACGGTTACATGGTAATG-3’	5’-TAGAGTTTTGCCTCTGAAGCACT-3’
19-2	5’-TCTACGCTCATTAAGCGCATACTAGGACTGA-3’	5’-TTTTGGCATTGTAGAAACCTTTG-3’
20-2	5’-TAGTGGCTATCCTTGGTAGGGGTGTTATGTT-3’	5’-TACCTGCACGTTGTAGAACCTCT-3’
22-2	5’-TGAAGGCTCACAAGCTCATTTTTCTCCTCAT-3’	5’-GGGTAGAGATTAGGATGGACCAC-3’
23-2	5’-GTCTAGCTAACATGTTTGATGTATATTTAGGC-3’	5’-CCAGATGAACTTGAAAAGTAAACA-3’
24-2	5’-CATCAGCTCAATCAATCTACGTCCAAAAAGG-3’	5’-TTTCTTGTAGGAAAAGGCTTAGGA-3’
25-2	5’-ACCAACCTATTTGACAGTTTTGGGTCAAATG-3’	5’-TCGAAATGTTAAGAAACGACCAT-3’
26-2	5’-TCCTTGCTGGAGCATCTGCAAGTATCCATAA-3’	5’-AGCTCATAAAGTGCAAGTTTTCG-3’
27-2	5’-CTACTGCTGGTCTCAAGTTCGAAACACTTTG-3’	5’-AAAGAAGATGCACGTGGAAAGTA-3’
31-2	5’-GATGTGCTAGTTATTTGCATGTGGGATGATT-3’	5’-AGCAAGAAGAAAGAAGAAAAGAA-3’
32-2	5’-CACATGCTTTATTGATTTTAGCGATACTTTTT-3’	5’-TGCAAAGAACAATTTATTATTCACAT-3’
33-2	5’-TTCCACCTCCTGGATCCCAAATAAAACACTT-3’	5’-TCCTCATTTCAATATTTCCATTG-3’
34-2	5’-TAGGACCTTTTGAAACGGAGAGAGTAAGTTCA-3’	5’-TGAAGTAAAATTGAAACTTGAACACAT-3’
35-2	5’-GGTAACCTTGTGAATGGTATAATGTGATGTGTC-3’	5’-CCTTTCCATCATAACTCCACAAG-3’
02-3	5’-GATCCTCTTTCCATCATCACCTTAGTTTCGT-3’	5’-AAATTGAAAATGGGCCTAAAGAG-3’
03-3	5’-TCACCTCTCCCTTGAAAGAATTCAAACAGAA-3’	5’-GAGATGACAAACGGAGAATTTTG-3’
10-3	5’-CAGCTTCTATTGGGAGAAATATCTGGGTGAT-3’	5’-GAAGGTGAATAGCCCTGACTTCT-3’
15-3	5’-GTCGTTCTCTTGGGGTTTAAGGACTTATGGT-3’	5’-TGGAAACCATGCAAAACTATACA-3’
16-3	5’-CTCTCTCTATCCCGACTTTTCCTCTGAAATA-3’	5’-TCCCAACTATTACCAACATCTGG-3’
17-3	5’-GCGTGATTATGAATGGAGGTGACGAGAATAA-3’	5’-TTTGGTGGACTTCTCTTTTACCA-3’
18-3	5’-CGGAGATTAGTGGTAAGAACGTAAGCTGTGC-3’	5’-ATCATCAAAAGAATGGGATACGA-3’
24-3	5’-CCGGAATTAAGGAGAAGAAAGATGCATATCG-3’	5’-CTTCAATTCAGTTCCTGATGATG-3’
25-3	5’-GGTCAGTTAACGAAGCTTTATCCATTTTGGT-3’	5’-TTTCAGTTTCCGCTGAATGTAAT-3’
26-3	5’-CGCGTATTAGTTTCCGACAAAGTGATGAGAC-3’	5’-TTGACAAGTTGATACTCAAGTCCA-3’
27-3	5’-CAGCCATTTTTGAGTTGAGTTGTTCATGTCC-3’	5’-AGTATTGGAGGTCTCGCGTCA-3’
31-3	5’-GGCACATTCGCAAAATTTCATCATGTTTCTA-3’	5’-TGTAACATCTCAAAAAGTCCAAGAA-3’
34-3	5’-ACCAGGTTCGAGGAATCATATTCATCCACTG-3’	5’-TGAACTTTCACTGCTCGTTACAA-3’
01-w1	5’-AGGTGCTTCTTTGTGTTAGGGGACTCTAGTGA-3’	5’-TTGCAAGGTAGTGTTTTATTTTGG-3’
03-w1	5’-ACTCGCTTGCCTTGTTGATCTTCTTAATGGA-3’	5’-GATGAAAATACAAGCTGGGAATG-3’
04-w1	5’-TGTGGCTTTAGTTTGTGCGCAAATTTCTTTT-3’	5’-CATGTATGGATTTGAACCTGGAG-3’
05-w1	5’-GGAAGCTTTCGAAGTCTTGAAACATATCGAAC-3’	5’-AGTCGATCCATCATGTCCACTT-3’
06-w1	5’-AGCCACTTCAATTTCCTACACTTCCAAGGTT-3’	5’-AAGCTTGATCCATGACAACAAAT-3’
07-w1	5’-GCACACTTTAGATTCCCACAAACCCCTATTT-3’	5’-GGTCATCAAGGATTGAAGTTGAG-3’
08-w1	5’-GTCGACTTCATTCATGTATGATGGTAAAAAGA-3’	5’-TTGAGTGTTACCATGACCGTAAA-3’
08-w2	5’-GTCTTGAGCAACTTGTACAGACAAGCCATGA-3’	5’-CAAATGCCTCAACATTTTCATTT-3’
09-w1	5’-TCCGTCTTACACCAAGTTGTTCCTTCAATTT-3’	5’-TCAAGCTAGGGGTGAATTTACAA-3’
12-w1	5’-TGCTCCTTAACCCGAACAACAACAACATATC-3’	5’-TTGATGGAAAGGATTTGTGACAT-3’
13-w1	5’-ACAGCCTTCACACACCTGATATTTGAAGCAG-3’	5’-TTCCTTCACCTCCCTCATTTACT-3’
13-w2	5’-GTTCACCTAGGTCAGAGCCACATACCTGATA-3’	5’-CCCGATTTACTCCCTCTTAAACT-3’
14-w1	5’-CTGACCTTGAACATTTGCACCTGTAATTCCT-3’	5’-TTGGCTTCTTGATGACCTTCATA-3’
19-w1	5’-ACCATGGTAATCTTGATGGATGAAGAGGACA-3’	5’-ATTTTCTCAGATCTTGCACATGG-3’
20-w1	5’-AAGGCGATATTGGAAGAAAACCCACTTGAAT-3’	5’-TTTCCCAAACCAAATTACTCCTT-3’
28-w1	5’-AGTCCTCTAAGGTTTTGTTCCATTGGATTTT-3’	5’-CCATATCCTAAAAGGATTGCACA-3’
28-w2	5’-TCTGGTCTGTCATTAGGGGGAGTTAATACGC-3’	5’-CACTTCCCTTTGAATGTCGATAG-3’
29-w1	5’-AGACTGAGGCTATGAGTGAGACAAAGGACCA-3’	5’-CTTCATTGTCAGTCACCTTCAAA-3’
29-w2	5’-TCGTCTTGACAAGAGAGTTCTACCGATGTGG-3’	5’-ATACCCTCATTGCAATCACTGAC-3’
30-w1	5’-ACTGAGAGTTGTCAAATGTGTTAATGAAAAAGG-3’	5’-TTTAAGCATCTGTTTGCTTACCC-3’
32-w1	5’-ACGTGAAGAAACAAAATAGTTAACATAAGAATCCA-3’	5’-TTTTTCCAACCCTACAACTCC-3’
33-w1	5’-AGTGTGAGCATGCTTTTACGTCCAAATTACA-3’	5’-GCATACCTCCTCTACACGTAACA-3’
